# Supplementary material for: IGF2BP2 binding to CPSF6 facilitates m6A‐mediated alternative polyadenylation of PUM2 and promotes malignant progression in ovarian cancer
Source: Clin Transl Med. 2025 Jul 9;15(7):e70388. doi: 10.1002/ctm2.70388 (PMC12238680; doi:10.1002/ctm2.70388)
Supplement: Supplementary file 2 — Supporting Information [file CTM2-15-e70388-s001.xlsx]

## Sheet: Supp_Table 1
Supplementary Table 1. Primers used in this study. Related to Figure S3, Figure 4 and Figure S4.
	Name	Oligo sequence
shRNA target oligo	shMETTL3-1	GCCTTAACATTGCCCACTGAT
	shMETTL3-2	GCAAGTATGTTCACTATGAAA
	shFTO-1	TCACGAATTGCCCGAACATTA
	shFTO-2	CCCATTAGGTGCCCATATTTA
	shIGF2BP2-1	AGTGAAGCTGGAAGCGCATAT
	shIGF2BP2-3	TTCCCGCATCATCACTCTTAT
	shPUM2-1	CCTAATCCTACAGCTAATAAA
	shPUM2-2	CTAGCTCCAACTGCCTATTAT
	shYTHDF1-1	GATACAGTTCATGACAATGA
	shYTHDF1-2	GAAACGTCCAGCCTAATTCT
	shYTHDF2-1	GATGGATTAAACGATGATGAT
	shYTHDF2-2	GCAGACTTGCAGTTTAAGTAT
Primers used in PCR	METTL3-F	TTGTCTCCAACCTTCCGTAGT
	METTL3-R	CCAGATCAGAGAGGTGGTGTAG
	GAPDH-F	GTCAAGGCTGAGAACGGGAA
	GAPDH-R	AAATGAGCCCCAGCCTTCTC
	IGF2BP2-F	AGTGGAATTGCATGGGAAAATCA
	IGF2BP2-R	CAACGGCGGTTTCTGTGTC
	PUM2-F	GTAGTGATGCTTTCCTTGGTTGT
	PUM2-R	CAAAGAGGGCAGGGACGTAAA
	ROCK2-F	AGGTGATCGTATTCTTCCAGTG
	ROCK2-R	TTACAGGGAAAAGGGGAACACA
	CELF1-F	TGGAGACAAACCTGTGTGAG
	CELF1-R	TTGAATCCCGTTGTTGCTGC
	ROCK2-Pro-F	GCCTTCTATGAAAGCAGTCATTAT
	ROCK2-Pro-R	GGGCCATCATATTTCAGTCTTGT
	ROCK2-Dis-F	CCTCTCCCTGACTCCCATC
	ROCK2-Dis-R	ACATTACTACGAAGATGCAACAA
	CELF1-Pro-F	CCCCTCTGAGACTGGAGTGA
	CELF1-Pro-R	AGCGAAACTCCCACAGAAGG
	CELF1-Dis-F	TTGGAGCAAGGGAGTATGTGTT
	CELF1-Dis-R	AAGGAAGGTACCACACTTGGC
	PUM2-Pro-F	ATATTCAGCCCTGAGTGGAGAC
	PUM2-Pro-R	ACATCATATACAGGCATTCTGTGC
	PUM2-Dis-F	GTCCTGGCTCTTATTGGTTCA
	PUM2-Dis-R	TGAGGTACAGAGGGGTATTTT
Primers used in 3'RACE	PUM2-RACE	GATTACGCCAAGCTTCAGCCCTGAGTGGAGACCTATCAGATTG
	ROCK2-RACE	GATTACGCCAAGCTTCTAACTGCCTTCTATGAAAGCAGTCATT
	CELF1-RACE	GATTACGCCAAGCTTCTCTGAGGCTCCTGAGCACATTTTGC

## Sheet: Supp_Table 2
Supplementary Table 2. CPSF6 protein interactomes generated by co-IP and MS. Related to Figure 2B.
Gene name	IP-1	IP-2	IP+Rnase-1	IP+Rnase-2	Average iBAQ		Rank	Protein	Description
EIF2B4	184008	5.81849e+07	9779.8	16903	1.45989e+07		1	EIF2B4	Translation initiation factor eIF-2B subunit delta
NUDT21	1.79931e+07	1.65989e+07	1.52721e+07	8.02212e+06	1.44716e+07		2	NUDT21	Cleavage and polyadenylation specificity factor subunit 5
TRIM21	9.90293e+06	8.96785e+06	7.06282e+06	5.08506e+06	7.75466e+06		3	TRIM21	E3 ubiquitin-protein ligase TRIM21
KRT8	9.51621e+06	8.17213e+06	8.59024e+06	4.67843e+06	7.73925e+06		4	KRT8	Keratin, type II cytoskeletal 8
RPL34	9.72451e+06	9.01169e+06	6.90026e+06	4.44583e+06	7.52057e+06		5	RPL34	60S ribosomal protein L34
CPSF6	8.2956e+06	7.1695e+06	6.83018e+06	4.12293e+06	6.60455e+06		6	CPSF6	Cleavage and polyadenylation specificity factor subunit 6
IGF2BP1	2.43055e+07	61282.7	25287.6	16166.7	6.10206e+06		7	IGF2BP1	Insulin-like growth factor 2 mRNA-binding protein 1
OASL	4.97877e+06	4.46386e+06	6.45046e+06	5.46318e+06	5.33907e+06		8	OASL	2'-5'-oligoadenylate synthase-like protein
PFKP	6.19277e+06	4.76936e+06	4.97322e+06	3.46107e+06	4.8491e+06		9	PFKP	ATP-dependent 6-phosphofructokinase, platelet type
RPS3	4.22721e+06	3.6139e+06	4.92694e+06	2.46917e+06	3.8093e+06		10	RPS3	40S ribosomal protein S3
HSPB1	4.63066e+06	4.68335e+06	4.12017e+06	1.65548e+06	3.77242e+06
RPS9	1.89565e+06	5.37224e+06	5.45656e+06	1.32382e+06	3.51207e+06
RPL7A	3.02979e+06	3.26507e+06	4.39536e+06	2.35388e+06	3.26102e+06
RPS8	2.35819e+06	2.86514e+06	4.07939e+06	2.49446e+06	2.94929e+06
NCAPH	7.22601e+06	53468.2	4.02453e+06	72573.7	2.84414e+06
RPL18	3.01598e+06	2.58161e+06	3.71256e+06	1.75081e+06	2.76524e+06
RPSA	2.97067e+06	2.42046e+06	2.70745e+06	2.06128e+06	2.53996e+06
RPL6	2.59245e+06	1.83858e+06	3.02252e+06	2.61631e+06	2.51746e+06
TUFM	3.50703e+06	2.42208e+06	2.11826e+06	1.88202e+06	2.48235e+06
RPL26	292304	4.18552e+06	3.02171e+06	2.1796e+06	2.41978e+06
RACK1	2.50076e+06	2.25765e+06	3.00026e+06	1.91433e+06	2.41825e+06
RPL4	2.86207e+06	2.02213e+06	2.93968e+06	1.84398e+06	2.41697e+06
RPL7	2.37223e+06	1.92959e+06	3.72918e+06	1.57878e+06	2.40245e+06
RPL5	2.2418e+06	2.13895e+06	2.41763e+06	1.71915e+06	2.12938e+06
SLC25A5	2.27512e+06	2.26024e+06	2.48543e+06	1.40907e+06	2.10746e+06
RPLP0	2.52436e+06	1.30894e+06	2.52777e+06	1.63125e+06	1.99808e+06
RPL13	1.79221e+06	2.06647e+06	2.31464e+06	1.01096e+06	1.79607e+06
RPL15	1.6525e+06	1.65198e+06	1.50828e+06	2.10803e+06	1.7302e+06
ALDH3B1	13979.7	0	6.81275e+06	916.347	1.70691e+06
RPL14	1.30421e+06	1.68966e+06	1.67624e+06	2.1253e+06	1.69886e+06
TRIM28	1.89015e+06	1.55223e+06	1.74999e+06	1.4941e+06	1.67162e+06
ACTB	1.7073e+06	2.03493e+06	1.65361e+06	1.21511e+06	1.65274e+06
RPS4X	1.60381e+06	1.49431e+06	1.95277e+06	1.30426e+06	1.58879e+06
RPL23A	587062	2.47822e+06	1.36568e+06	1.32834e+06	1.43982e+06
ERGIC1	2.11933e+06	817660	1.80292e+06	750502	1.3726e+06
RPS3A	1.6207e+06	1.35095e+06	1.7218e+06	746747	1.36005e+06
SERPINH1	1.73231e+06	1.63439e+06	1.14571e+06	873767	1.34654e+06
RPS6	380408	1.18804e+06	2.06666e+06	1.49931e+06	1.2836e+06
SLC25A3	1.6621e+06	1.41531e+06	1.14712e+06	784422	1.25224e+06
RPL21	1.17392e+06	1.42476e+06	1.53698e+06	810578	1.23656e+06
LMNA	1.81715e+06	1.21218e+06	590298	1.2414e+06	1.21526e+06
IPO4	1.33473e+06	1.54764e+06	983190	920283	1.19646e+06
HNRNPC	987321	1.68577e+06	1.50924e+06	555030	1.18434e+06
RPL32	1.6564e+06	1.09651e+06	1.32918e+06	597505	1.1699e+06
CDK1	1.30055e+06	1.29688e+06	909192	1.13797e+06	1.16115e+06
RPL11	1.05255e+06	775987	1.67648e+06	1.03568e+06	1.13517e+06
RUVBL1	1.5856e+06	1.05729e+06	1.19341e+06	685004	1.13033e+06
EIF3L	967829	452232	1.58424e+06	1.50689e+06	1.1278e+06
RPL27	1.18395e+06	1.05603e+06	1.7263e+06	483421	1.11243e+06
RPL3	1.10679e+06	959220	1.60575e+06	752347	1.10602e+06
RPL13A	680280	876766	2.03732e+06	730785	1.08129e+06
COPA	1.56098e+06	774196	1.02499e+06	964359	1.08113e+06
TUBA4B	1.46146e+06	1.87145e+06	454034	501430	1.07209e+06
RPS14	1.52323e+06	1.28474e+06	980788	490610	1.06984e+06
RUVBL2	1.22062e+06	1.19609e+06	1.07959e+06	779071	1.06884e+06
SLC25A11	1.33057e+06	1.14168e+06	911567	855848	1.05992e+06
RPL8	808908	732587	1.73276e+06	879386	1.03841e+06
RPS7	965451	897201	1.68146e+06	497093	1.0103e+06
RPL29	1.21409e+06	888942	1.35642e+06	574019	1.00837e+06
RPS2	1.11843e+06	631026	1.65064e+06	626581	1.00667e+06
RPL18A	1.16414e+06	1.0093e+06	1.24302e+06	588649	1.00128e+06
RPS18	1.15641e+06	1.19816e+06	1.20445e+06	404175	990799
TUBA4A	1.27018e+06	1.07179e+06	826462	693983	965603
RPL28	2.11971e+06	889264	614970	236322	965067
DDOST	686893	1.37686e+06	980430	781264	956361
TUBB4B	908990	843127	858696	1.2086e+06	954852
AUP1	1.14556e+06	1.27094e+06	1.29989e+06	71601.2	946999
HSP90AB1	1.26081e+06	751510	800472	937613	937601
RPL19	1.0908e+06	938377	976251	652368	914448
HNRNPF	945961	1.02735e+06	871929	718440	890920
UQCRC2	1.06933e+06	919041	953162	617809	889837
PSMD5	3.24367e+06	180752	30134	70723.8	881320
VN1R5	1.10457e+06	1.08795e+06	697388	588180	869522
RPL12	1.01668e+06	985723	1.07888e+06	259473	835190
RPL9	907034	846003	772528	714967	810133
LMAN1	1.46929e+06	33733.6	103110	1.62765e+06	808447
RPS11	1.0461e+06	871242	957641	353423	807101
MCM5	834514	458183	1.11158e+06	806273	802639
COPB2	896384	1.60544e+06	309258	384916	798999
YBX1	930770	691271	892301	613416	781939
SRSF2	1.188e+06	734997	92018.2	1.06892e+06	770985
PABPC4	2.97689e+06	58856.6	17508.9	8761.69	765505
RPS16	999230	736510	1.04179e+06	283987	765380
RPL17	1.07301e+06	702730	938468	301837	754012
PAPSS2	986669	1.41727e+06	427474	153135	746138
DDX5	927360	839520	633688	560635	740301
CSRP1	595502	1.13792e+06	626208	494891	713630
SQOR	899893	658234	673910	588419	705114
TUBB6	936987	564131	751670	549142	700482
KRT7	705267	583951	982201	410874	670573
NAMPT	793337	540532	695035	619103	662002
NAP1L1	994145	472963	740899	434379	660597
SRSF3	619861	415039	1.02995e+06	523865	647180
PRKDC	623732	730689	675628	553392	645860
RPL10	746404	743646	807818	283050	645230
ILK	787413	653255	713043	343794	624376
HDHD5	726266	710283	724588	274601	608934
IMPDH2	759625	494045	707875	469733	607820
NOB1	473951	578367	918450	453192	605990
DARS1	498024	432175	946427	535741	603092
DPM1	959778	384405	527060	534988	601558
RPL35	626457	400224	1.08229e+06	264446	593354
TRIP6	802176	460650	604136	389709	564168
DNAJA1	891669	443020	294156	617763	561652
CAD	719276	524951	520232	475713	560043
CCT8	812176	802894	227891	358925	550472
P3H1	266420	684449	687890	538452	544303
EIF3B	427602	1.07801e+06	436637	210376	538156
CCDC47	678843	530590	504859	429585	535969
MRPL37	1.00828e+06	897104	176161	59172.9	535179
WDR77	937086	1.1665e+06	4104.38	5478.89	528291
PHGDH	1.19776e+06	134879	121646	641368	523914
RPS25	147906	822909	913928	176956	515425
EIF6	391492	685478	585686	386699	512339
ELP3	509438	447000	908586	175999	510256
MRPS34	375786	204917	835894	607343	505985
EIF2S1	250033	971463	275409	520745	504412
KPNA2	647284	436228	572473	353181	502291
MSH6	792519	459340	350087	398388	500083
ARCN1	691154	472556	548456	272936	496275
CALU	1.01262e+06	267590	465221	171527	479240
CSNK2A1	782774	378286	389312	335254	471407
HNRNPD	880835	157052	565878	262932	466674
RPL10A	522444	457756	671208	201876	463321
RPL22	354997	582468	642419	271790	462918
COPE	572488	547753	454992	256266	457875
RFC5	290671	496921	575027	460365	455746
GNL1	0	12290.5	975368	829462	454280
NCOR2	741043	390945	380197	254268	441613
LASP1	446960	466375	611340	238865	440885
DDX3X	572934	395505	443719	324641	434200
TECR	388800	541786	510052	286505	431786
DLAT	816731	486526	246216	160576	427512
UBC	496880	461040	342794	366183	416724
EIF3I	381350	437820	459624	373174	412992
TCP1	746245	497349	216037	119713	394836
EIF3G	222068	359982	826568	161378	392499
SRSF6	278620	165731	596503	519194	390012
IARS1	243060	156662	190368	959104	387299
ACOT9	278398	449740	344532	458322	382748
RECQL	471142	323599	318021	378873	372909
UHRF1	662290	680898	105693	35369.5	371063
NPM1	454578	342608	334904	307051	359785
TIMM50	411494	442857	379837	191999	356547
CCT6A	405885	371352	299099	321816	349538
EIF3H	380683	267799	628046	100127	344164
HNRNPH1	451140	296783	554789	73817.1	344132
MAGED2	428594	242461	394161	310628	343961
EIF4A3	439629	180022	447623	296868	341035
U2AF2	408692	243448	313370	386351	337965
MRPL39	402838	402622	415163	126227	336712
PDHA1	447467	313307	355814	210132	331680
AGK	380082	412130	407778	112390	328095
RPS24	286058	387506	497992	121413	323242
SPAG5	737439	144861	184224	223020	322386
EIF3E	321832	285564	433795	242828	321005
SLC25A1	229860	397864	461221	175000	315986
CLN6	424796	546507	72936.6	210720	313740
STAT3	326128	318172	141585	468812	313674
LRSAM1	14760.9	794838	10286.9	425593	311370
MCM3	927088	116931	93878.2	68029.6	301482
TRIM25	264800	364356	314918	259294	300842
YIF1A	357857	366771	191127	265739	295374
RPS15A	551684	83601.3	397925	110018	285807
MRPS35	482482	247489	377218	28223.4	283853
IGF2BP3	282410	364154	286535	195507	282152
KPNA3	53536.3	8378.3	951266	113689	281717
DHCR24	984822	29129.1	33624.3	64387.6	277991
EIF2S3	437555	279622	228492	161427	276774
SFXN3	264509	280634	412551	149255	276737
RPS20	369161	229635	348379	157002	276044
U2AF1	432917	129397	401926	137973	275553
PRIM2	776618	73229.4	116480	95072.4	265350
AP2M1	356696	227364	312936	160972	264492
TRIP13	315258	372552	257829	110816	264114
MCM7	366697	222269	295954	169659	263644
GNE	198255	243632	296340	305469	260924
EIPR1	270482	336409	234796	197085	259693
TRMT10C	493369	161513	249650	133857	259597
RTCB	346976	265248	237846	187498	259392
MAGT1	271125	316463	308630	140969	259297
ALDH18A1	229483	283690	322407	198756	258584
RPL36	199728	340870	368233	117397	256557
CHORDC1	298222	226866	373550	126938	256394
COPG1	639780	161797	101566	107789	252733
CTPS1	427651	334088	117408	119341	249622
DHX15	506891	214186	85729.4	191480	249572
SLC25A6	245491	330429	254386	167366	249418
DNPEP	613930	166005	62885.8	152454	248819
SF3B2	319207	255620	186982	222464	246068
SRP68	359708	17575	20020.2	584522	245456
RBM39	180242	82695.9	502275	190306	238880
SNRPD1	379558	396965	66999.4	105886	237352
CRTAP	195025	431879	234815	85461.4	236795
DDX60	587807	48828	70609.7	237186	236108
MRPS27	292360	289726	223585	133917	234897
TRAP1	312894	229392	184038	208741	233766
EIF3M	294832	230538	209715	194206	232323
THG1L	361758	104735	308807	147511	230703
EIF5	513059	2829.55	393966	8890.33	229686
METTL3	233324	193111	345504	142947	228721
DNAJA2	178769	293005	235013	203732	227630
BAIAP2	271451	217823	292632	111591	223374
ASNS	431097	127542	274554	58446.2	222910
SERBP1	315856	255941	269247	44831.4	221469
PUF60	274232	132819	264779	208583	220103
VPS33B	101311	315119	440871	20316.1	219404
MARS1	447748	66590.9	63894	287998	216558
LIMS1	278511	252941	212727	120409	216147
CSRP2	130191	420990	260436	52182.8	215950
OXA1L	423821	30987.7	248093	144656	211889
CYC1	150316	286724	386655	16688.6	210096
DNAJA3	548681	71657.9	93571.5	124316	209557
XRCC6	433092	156662	84262.9	159536	208388
ACAA2	353130	321194	101240	57273.7	208209
ILF2	291735	308488	142167	88320.8	207678
RPS17	237819	281928	251772	58537.3	207514
SSR1	191671	192978	304586	136848	206521
LUC7L2	119137	276681	292235	137423	206369
RPL23	268974	223877	246803	79657.1	204828
DDX1	141132	251328	172155	254496	204778
SLC25A13	125790	267570	185272	240409	204760
ZC3HAV1	262253	139789	248143	165119	203826
UPF1	309075	230083	141206	126844	201802
NCAPG	225563	142979	233200	189696	197860
MSH2	286737	216948	167314	115775	196694
PHLDA2	11290	309978	324126	138987	196095
HNRNPUL1	695467	26354.5	27383.1	32982.7	195547
DAP3	188500	159498	350770	81261.1	195007
EIF3C	225942	150961	219423	171609	191983
MCM6	201762	218522	259264	83542.6	190773
RPS5	206243	45493.6	348178	142695	185652
SMAD2	251879	117722	291522	77622	184686
MYO1C	223747	177043	128311	209322	184606
SPATA5	201781	186387	192224	157341	184433
SYNCRIP	325287	212214	107793	91836.1	184283
EIF3D	282948	144201	171716	128186	181762
EIF3J	224265	110013	272028	108477	178696
SRSF5	167314	75147.4	298811	171208	178120
DNAJC9	90071	211467	166391	242860	177697
ABCE1	285051	45954.3	35515.6	340480	176750
C1QBP	272724	298304	119351	16270.8	176662
DHX9	186321	108948	166553	241112	175733
PABPC1	308737	244937	74945.7	51660.9	170070
SMC2	309287	253811	68367	43021.4	168622
MRPL4	347128	201605	51452.6	72677.9	168216
LRRC59	136202	190761	254798	89913.5	167919
PHAX	106366	31678.5	451949	75791.3	166446
MRPL45	304041	203706	20542.7	135476	165941
RPS23	188589	185746	190307	94549.7	164798
NMT1	58108.1	49946.2	237017	312656	164432
MRPL38	282061	293976	11997.2	68175.5	164052
KIF23	276069	150225	129325	88346.9	160991
EIF4E2	128183	247936	196539	70531.4	160797
TUBG1	325653	257321	31786.2	11896	156664
EFTUD2	270126	174964	37764.2	143666	156630
PFKL	339308	97176.6	79747.8	108009	156060
MOV10	172609	131091	133907	181062	154667
GNB1	390636	37332.5	19473.1	168259	153925
TSR1	40646.8	91412.7	296544	184737	153335
QARS1	250272	51071.7	54375	257100	153205
MRPS5	174293	68170.7	147995	222072	153133
CTNND1	235874	161664	125965	81408.2	151228
MRPL1	325913	224683	40823.7	8589.8	150002
MRPL28	70846.7	478288	49064.8	0	149550
RTRAF	230488	102010	213071	47740.5	148327
SLC25A10	166845	175049	196276	45622.3	145948
NSUN2	233554	125762	90809.8	131095	145305
MRPS7	244249	12412.1	315853	2271.03	143696
CTTN	71886.5	233369	85464.7	175402	141531
PDLIM5	249524	80780.8	171199	64259	141441
STK25	104929	187578	165926	103168	140400
MRPL15	178942	221899	136978	13760.9	137895
MRPS15	94496.8	0	341339	114771	137652
LARS1	112629	68745.7	160770	205411	136889
EIF3A	202216	73421.9	138097	129398	135783
FHL2	189252	120606	145968	80157.1	133996
HACD3	175641	139064	32994.9	172001	129925
RPS19	124860	127977	136369	122770	127994
MAP2K3	210973	109529	129039	61729.2	127818
TFRC	173144	226919	77971	27973.5	126502
CNP	194055	160292	108317	40353.1	125754
LUC7L	116970	135749	157093	89815.1	124907
MRPS22	166299	96366.3	71523.5	164840	124757
ALPP	203838	132167	93351.9	68106.2	124366
GCN1	167209	100325	128880	97571.7	123496
MRPL24	192664	92374.3	34822.5	160004	119966
MRPL9	123608	341030	9678.25	4892.58	119802
TES	179922	170264	86228.8	42405.5	119705
PIH1D1	212378	94469.2	128304	42027.7	119295
MID1	103333	69234	149387	154203	119039
PTPN1	181292	80888.4	107717	102129	118007
DIS3	152933	130446	90052.8	96918.1	117588
RPS13	196501	152218	62223.9	58803.3	117437
KHDRBS1	131356	118622	114032	105079	117272
METAP1	13151.6	211168	238887	5831.54	117260
DDX17	137827	52369.6	232622	40219.1	115759
NAP1L4	213654	78277.7	124366	44012.8	115078
MYO1B	139143	153320	71484.3	91475.2	113855
IFIT1	202958	133293	36086.7	74752.2	111772
DHX30	95335.7	27905.3	215173	108138	111638
VPS35	298229	64771.6	17293.2	59805.5	110025
MCM2	327593	54499.5	49198.9	7313.33	109651
SDCBP	172194	117101	79764.8	69344.5	109601
SF3B4	102610	58888	194578	79945.9	109005
RCN2	199303	93831.5	102448	39611	108799
EIF2AK2	72674.1	6661.22	65149.2	287567	108013
MTIF2	14896.6	16021.9	255137	142600	107164
EMD	152825	156523	81245.4	30432.7	105257
SNRNP200	215190	56748.1	64482.7	83039	104865
CPT1A	169210	86248.2	70631.1	88475.2	103641
ABCD1	166713	50369	120728	70973	102196
MRPL47	62684	203974	78507	62462.1	101907
SSR4	204148	42465.5	125888	32039.1	101135
SFXN1	157145	120448	86478.5	38897	100742
EIF4G2	137587	113316	88218.6	62701.5	100456
UFL1	137143	71279.6	91609.8	97704.9	99434.4
TIMM44	167796	128733	55956.5	42331.1	98704.1
MRPS26	169768	70038.7	117710	26464.7	95995.4
TMPO	42194.1	190621	17784.6	133325	95981
PRKAG1	245567	34078.8	99126.4	4225.67	95749.4
MRPS2	180163	64261.6	117960	18945.8	95332.7
PAPSS1	240125	43427.2	12081.1	84407	95010
PC	145748	66716.5	63018.5	103662	94786.3
SEC61A1	122951	64887.3	116030	72256.2	94031.2
WDR61	28937.4	222320	75302.6	46175.6	93183.9
RACGAP1	167686	144219	9261.25	50626.9	92948.1
CDC23	172963	63867.7	100135	34303.5	92817.2
SF3B3	143468	44510.5	91560.7	91405.5	92736.1
ELP1	151405	21938.2	105315	91369.7	92507.2
POLD1	109666	82070.9	75494.7	102600	92457.9
CKAP4	75771	118224	48038.1	126789	92205.3
SLC25A12	196464	63421.9	63503	45351.1	92184.9
DDX58	136727	97900.9	96075.9	37036.9	91935.2
FAM120A	154317	18184.7	129832	63412.5	91436.5
TUBB3	81699.8	191826	31683.7	59316.9	91131.6
TRMT1L	217818	0	137626	3030.7	89618.6
MRPS30	173367	172395	0	12199.1	89490
UBAP2L	309523	14771.2	12678.5	20630.4	89400.8
VPS26A	247471	39070.5	35158.1	32591	88572.6
KPNA1	180957	31813.4	101924	37755.5	88112.2
FBL	73478.8	69827	125674	78982.1	86990.5
VMP1	123404	85570.8	81088.1	54090.1	86038.2
PDHB	89976.8	116634	107874	29350.8	85958.9
MRPL44	158314	143920	38431.3	0	85166.2
PICALM	11547.2	102856	180877	43732.9	84753.2
POLR2A	42233	170559	92926	33168.4	84721.6
NCBP1	103324	58060.9	88395.6	87545.8	84331.6
RPN2	179836	49119.9	38410.5	69905.3	84317.8
YWHAB	113476	127923	68042.4	25414.9	83714
MYPN	78325.7	89773.1	93607.3	72279.7	83496.5
DNAJB11	80269.2	163675	47720.1	36919.1	82145.8
OAS3	12456.7	10256.3	297087	7921.25	81930.4
CCDC6	142562	101506	39753	40407.6	81057
FHL3	33485.1	51690.7	206699	28489.2	80091.1
PXN	91085.5	90688.1	76168.7	60493.3	79608.9
DNMT1	145747	32275.9	114307	24140.3	79117.7
DDX46	152237	51731.5	86492.5	23841.2	78575.6
CDC27	172264	22898.6	79977	39080.9	78555.2
HNRNPR	186783	36341.5	66332.6	24422.5	78470
GAPVD1	124626	77229.3	52987	56544.6	77846.8
ZYX	109616	93244.7	76818.1	25279.9	76239.6
GIGYF2	180788	912.22	64324.9	58319.3	76086
MRPL2	147983	86426.9	68328.7	0	75684.6
MYO1E	152102	38777.5	33248.5	78504.8	75658.1
COPB1	104417	113721	32877.2	45565.4	74145.3
SMC4	207214	43378.8	17826.2	24252.5	73167.9
DNAJB1	96654	79156.5	101353	12835	72499.6
SMYD3	18235.3	127405	105070	36719.4	71857.5
MRPS9	159473	26219.6	84535	11207.9	70359
POLR2C	82861.7	17488.5	8514.82	172515	70345
LRRC41	114167	56624.3	70896.1	38837.3	70131.2
PCSK9	17125.3	50168.9	140601	72455.4	70087.7
LUC7L3	26150.1	53358.1	119480	79136.4	69531.1
MBNL1	46991.2	129799	54046.9	46019.5	69214.1
NCLN	37887.1	88295.2	63398.3	87230.8	69202.9
HDLBP	165359	52336.1	26513	24675.5	67221
ARHGEF2	77356.9	47230.2	90345.2	51674.5	66651.7
WDR11	110668	0	93732.8	61631.7	66508.2
MRPL19	58241.3	142234	40891.8	23930.4	66324.3
YARS2	70071.4	18602.2	100692	72899.9	65566.3
MRPL3	88390.5	92855.2	41176.2	37210.8	64908.2
NIPSNAP2	40736.3	97305.3	99380.2	21318.7	64685.1
NMD3	17992.5	91611.4	68397.5	80594.6	64649
ZC3H14	92261.3	86212.2	24878.2	53031.6	64095.8
RBMX	55377	46127.8	125659	25743	63226.8
GLUD1	89182.6	25705.6	86098.4	51245.8	63058.1
SUCLG1	106316	66929.1	28007	48992.6	62561.3
MRPL22	88495.1	108150	42876.3	7063.37	61646.1
TRIM26	223812	7018.37	6838.95	8243.34	61478.1
ANAPC5	12668.7	36269.1	29572	166980	61372.4
SNRPN	85767.1	46889.4	77913	33712.6	61070.5
RBM22	69639.2	9305.59	112388	51850.8	60795.9
GADD45GIP1	76372.7	120277	38713.6	6753.77	60529.2
PES1	13377.7	134806	5547.19	86903.2	60158.6
ANAPC1	185742	40855.7	990.279	12853.4	60110.2
CHD4	106633	24882.1	68730.9	39127.4	59843.3
PTCD3	69604.3	67620.8	37721	54340.4	57321.6
PARS2	99339.9	88080.6	30617.6	9405.03	56860.8
NDUFS2	23981.8	98143.4	91131.4	13848.6	56776.3
POLR2B	71392	34285.3	47246.5	73360.5	56571.1
NEK7	160056	3201.8	62850.5	0	56527
EIF2A	66293.8	95806.4	27473	35880.4	56363.4
ASPH	68599.2	53473.8	15787.1	87237	56274.3
SAMHD1	192446	5101.98	24069.8	2969.16	56146.9
INTS11	1536.81	221541	0	0	55769.4
TRAF2	122226	24865.8	28502.7	47314.8	55727.3
YIPF5	85834.6	61423.4	54066.8	21505.3	55707.5
DNAJB12	57030.4	91397.1	39183.2	35022.7	55658.3
GFPT1	118672	44221.2	23342.2	35191.3	55356.8
FECH	19114.9	75974.8	100878	24239.5	55051.8
ILF3	64972.9	75721	32223.9	47060.8	54994.6
PPP6C	104916	10757	43690.7	60543	54976.6
FAM98A	54939.4	53404.9	111474	0	54954.5
CDC20	63182	29363.3	44243.3	81233.4	54505.5
RPAP3	67519	40361.7	77047.3	32186.8	54278.7
ZNF622	40730.8	19164.8	81069	75330.6	54073.8
TXNDC5	100550	81431	16377	12380	52684.6
NONO	63607.1	33766.2	69109.2	44065.2	52636.9
MAGEB2	74659.9	41118.6	74963.6	17095.2	51959.3
FADS1	16160.5	114101	67243.4	9375.92	51720.2
SAMD9	127523	19954	13948.6	45156.5	51645.6
SACM1L	15284.6	1836.89	0	189184	51576.4
PRIM1	77170.3	48407.3	33752	44359.4	50922.3
FAM98B	56871.2	46546.5	70770.6	29374.1	50890.6
PRKCI	38837.3	67834.8	59076.4	37794.8	50885.8
DCTN2	86374.2	22746.8	74809.7	18675.8	50651.6
STOM	58895.5	10331.9	97475.1	31578	49570.1
POLA2	80007.1	71599.4	19642.6	25811.7	49265.2
MRPS23	71843.4	55251.6	52809.9	14867.4	48693.1
MRPL46	54507.7	60582.4	78731.4	0	48455.4
HK2	167797	2725.15	6336.38	15664.5	48130.8
SLC25A19	81107.1	56114.3	55254.9	0	48119.1
RHOF	111721	0	31641.3	49034.9	48099.3
PSMC1	54418.6	19599.3	93011.7	24005.1	47758.7
AAR2	99827.6	46802.9	25274.4	16845.6	47187.6
NSDHL	102712	20813.1	55440.3	8893.52	46964.8
ANKFY1	70772.3	37832.8	38817.7	39506.5	46732.3
AP1M1	51610.5	46849.4	53666.7	25165.7	44323.1
NCAPD2	87878.5	40881.9	26643	21110.7	44128.5
ZNF598	19172.6	70211.4	41833.1	45115	44083
IFRD2	43936.3	30504.7	50322.4	50339	43775.6
ARHGEF1	40537.7	101239	15389.5	15689.6	43214
TRIM47	57881.3	78877.4	23275.7	9332.68	42341.8
TRIM65	79001.4	43928.5	23749.6	22614	42323.4
RPTOR	73224.5	45223.6	37680.6	11463.8	41898.2
DRG1	36451.2	2464.12	96335	29448.1	41174.6
RAB3GAP2	65508	15314	51155.6	32708.1	41171.4
TARS2	75608.3	33211.3	42143	13539.7	41125.6
PIP5K1A	47271.8	53409.3	30996.5	32527.2	41051.2
ANP32B	76067.5	43499.8	30375	14169.8	41028
SBDS	41116.3	55483.6	54604	11634.1	40709.5
RFC3	73405.4	38460.5	33072.6	17547.9	40621.6
CIAO1	5663.14	3763.14	6531.07	145134	40272.8
GOLGA2	117939	10285.6	11644	20705.5	40143.5
HECTD1	27946.3	21551	98675.5	11696.3	39967.3
SART3	42720.6	28155.1	36941.4	49724.1	39385.3
TBC1D2	87404.6	12008.9	1941.41	55972.5	39331.8
AIFM2	21827.8	63507.4	46406.3	24817.2	39139.7
SRRT	7043.96	3266.41	142126	1943.8	38595
BUB1B	145983	0	6095.49	843.144	38230.5
PDLIM7	41891.9	83000.8	19390.5	8559.5	38210.7
AKAP13	65756.9	37170.3	31602.3	17467.9	37999.4
ALG1	119425	18879	8398.22	4746.73	37862.2
CLPB	46892.1	45345.8	33651.8	24242.7	37533.1
GRWD1	0	30463.4	119396	0	37464.9
ARIH2	68251.1	18074.5	61396.2	0	36930.4
PCID2	77319.8	25835.1	24195.2	19092.1	36610.5
FASTKD5	0	9512.13	4460.08	131773	36436.3
PRPF8	86782.2	2667.78	14861.6	40285.9	36149.4
PARVA	47100.5	33217.5	44876.1	19358.7	36138.2
RBM14	56163.3	39473.8	28674.1	18385.6	35674.2
CNTNAP4	41949.7	32935	41832	21841.8	34639.6
TXLNA	68721.3	50076.5	6158.18	12915.9	34467.9
LARP1	11044.4	7793.87	80968.8	35437.3	33811.1
PDCD4	63858.3	16387.3	37012.2	17961.5	33804.8
TRAM1	36633	38608.7	37181.6	21955.5	33594.7
DUSP12	57059.3	34348.4	27949.7	12344.7	32925.5
PARVB	59102.5	37000.8	17924.7	17656.5	32921.1
AFG3L2	9257.93	53658.6	13673.5	54908.3	32874.6
CO2	40473.4	50712	27567.3	11256.7	32502.4
TOR1AIP1	42332.4	31479.2	37646.7	18296.7	32438.8
DCTN1	57157.8	20864.7	23273.1	27524.2	32205
EXOC4	61104.8	20581.1	28112	18868.2	32166.5
CTR9	19791.1	11451	5157.4	92034.8	32108.6
MOGS	48747.5	45545.4	0	33145.8	31859.7
TMCO1	42755.3	59260.6	20294.7	4278.42	31647.3
SUN2	33652.8	22733	25643.4	44236	31566.3
IGF2BP2	14808.4	4575.44	46239.1	59381.5	31251.1
PYCR3	75558.8	9601.48	26811.4	12095.9	31016.9
PISD	54074.9	8882	34630.1	26131.6	30929.6
EEA1	100319	9336.87	1635.86	11098.2	30597.5
ERGIC2	39891.3	30008.4	43591.9	8094.69	30396.6
LRRC8A	41760.1	15507.1	42555.1	20940.3	30190.7
NACA	24522.7	29512.5	36876.8	29400.7	30078.2
AP2A1	5862.68	1897.23	9089.45	103193	30010.5
POLA1	49591.3	25438.7	24988.5	19178.1	29799.2
SNRPD3	13907.7	53618.9	30985	20303.9	29703.9
LRPPRC	45239.5	35196.8	21466.9	14382.5	29071.4
RPS6KA3	23344.1	23098.2	12121.3	57062.3	28906.5
STAT2	42369.4	53675.6	16739.7	0	28196.2
LPP	67778.1	10691.1	27101.7	4931.11	27625.5
SLC25A40	39803.3	33809.6	33742.1	2997	27588
TRIM24	99984.9	0	7284.95	2629.77	27474.9
HAX1	23186.3	3898.88	80439.4	2112.75	27409.3
BECN1	30222.8	9719.95	11418.3	58000.9	27340.5
ECT2	50534.9	3363.48	29613.7	25408.8	27230.2
FAM91A1	41067.3	13044.4	43455.8	11100.3	27166.9
TBL2	38769.3	17395.6	22934.3	28280.6	26844.9
LONP1	62484.9	10080.1	1535.35	33148.9	26812.3
TFIP11	26715.3	16047.3	13279.1	50053.1	26523.7
DDX21	65833.9	1791.36	20504.6	15588.8	25929.7
HNRNPDL	35863.1	31987.3	19721.7	15723.2	25823.8
RNGTT	0	24107.3	665.041	75761.1	25133.4
ACSF3	44650.6	4204.91	13546.6	37324.1	24931.5
CSDE1	47072.3	18995.2	22096.9	10655.7	24705
SDF4	31714.7	18075	11024.6	37936.2	24687.6
TMEM33	40812.5	35147.2	14384.9	7940.56	24571.3
POLR2H	43107.4	13644.7	36434.2	3280.29	24116.7
IDH3B	35133.5	9726.68	35278.6	16248.1	24096.7
CDC16	13725.3	21227.2	42372.5	18053.3	23844.6
TXLNG	43318.3	9150.26	42593	0	23765.4
PRMT5	38648.7	16207.9	12343.7	26795.7	23499
KCMF1	42762.7	0	51009	0	23442.9
TUBAL3	41282.3	13013.7	26126.3	12693.6	23279
VIM	17568.3	6404.3	45049.8	22152.1	22793.6
XIAP	54490.5	21896.8	11877.8	2667.96	22733.3
HDAC1	24484.3	43684.6	15119.6	7562.84	22712.8
EED	21148.1	59922.9	0	9699.76	22692.7
FUS	15001.1	9050.25	20959.8	45624.5	22658.9
PEG10	41697.4	0	37881.6	11023.4	22650.6
SSRP1	33998.3	12430.4	27232.3	16837.5	22624.6
CCDC124	29098.2	23219.3	28208.8	8743.27	22317.4
ARMCX3	12426.8	40082.7	28315.7	8314.08	22284.8
AAAS	31049.5	25509.4	7776.33	23996.7	22083
INTS3	42479.1	1481.11	1961.42	42093	22003.7
PRPF31	9127.46	7405.52	5802.42	65189.2	21881.2
SRP72	4280.53	1548.58	67585.6	13587.2	21750.5
BAG2	3709.07	26164.2	44632.2	12475.4	21745.2
GBE1	40446.1	13569.2	8975.2	22463.1	21363.4
RNF40	43960.9	5080.64	10546.3	25350.6	21234.6
IQGAP3	35921.2	18969.8	808.788	29005.7	21176.3
ESYT2	75092.9	0	484.713	5846.19	20356
NDUFS3	5514.91	44069.3	30448.2	0	20008.1
VASP	43498.3	10886.5	8720.43	16698.2	19950.8
KARS1	56359.5	12366.2	1649.57	9342.77	19929.5
YTHDF2	14915.2	41847.4	12197.8	10694.4	19913.7
EFEMP1	21939.9	12862.9	19651.8	24656.5	19777.8
TFB2M	11868.4	31856.7	23454.3	11394	19643.4
CWF19L1	44777.9	19616.9	9924.36	2420.52	19184.9
TOE1	34898	15389.1	18281.8	7813.9	19095.7
FBXL18	5134.39	9355.08	51977.6	7887.48	18588.6
GYS1	23581.5	27288.1	10459.7	12632.4	18490.4
NEMF	14649.1	9716.01	38296.4	11281.9	18485.9
UBR4	45376.8	6067.13	1983.2	19693	18280
MACF1	58771.8	4901.98	1937.95	6671.22	18070.7
DNAJC13	12421.4	1278.35	24770	33527.2	17999.2
PPP2R1A	37060.3	162.539	10009.7	24077.3	17827.5
VIPAS39	44178.7	25314	1292.47	402.687	17796.9
HIC2	33503	0	17105.7	18388.1	17249.2
EXOC2	5293.84	20210	36172.4	4811.72	16622
SNW1	22356.4	22967	13242.4	7408.78	16493.7
SCD	7476.77	24435.8	18284.2	14862.7	16264.9
PELO	19305.8	23901.8	10027.7	11335.4	16142.7
TRIM33	24095.1	5301.25	20668.9	13833.8	15974.8
DNAJB4	25325.1	5409.68	28400.1	4508.92	15911
TTC28	35972.3	477.207	4767.4	22362.7	15894.9
SCYL1	9231.24	16629.9	33223.7	3975.94	15765.2
PPP6R3	31338.5	9300.05	13039.5	6801.73	15119.9
CHTF18	19890.4	6392.05	15750.9	18378.4	15102.9
SLC27A2	8763.94	27726.8	16502.8	6952.63	14986.6
ZNFX1	27363.9	10720.7	9740.54	12058.6	14970.9
PSMC5	19230.7	2548.84	34029.1	3529.55	14834.6
ATAD3B	0	2518.29	33530.8	23142.7	14797.9
RDH11	23827.2	19767.7	10853.9	3469.88	14479.6
ATXN10	12234.7	8953.67	26686.4	8451.22	14081.5
MAGEA1	22467.6	6202.97	23088.2	3015.4	13693.5
HNRNPA0	11228.8	9260.91	34062.8	0	13638.1
ZNF787	7451.2	35116.1	11681	0	13562.1
ANLN	36770.6	8263.14	1266.73	7925.56	13556.5
SNX8	23293.2	13104	11531.7	5922.23	13462.8
SRPK1	42280.3	7132.21	4217.56	0	13407.5
MRE11	13517.5	24769.7	2963.13	12204.3	13363.7
PEX6	16511.8	14015.9	9600.57	13276	13351.1
SLC25A4	11296.1	23544.1	15525.7	2907.69	13318.4
EGFR	37430.9	1762.83	2721.88	10824.3	13185
HNRNPH2	35560.9	0	15231.1	1725.44	13129.4
RIN1	23511.3	0	8550.11	16796	12214.3
EXOC1	25873.2	2583.85	13127.5	6833.8	12104.6
FLII	35877.1	2960.29	5895.04	3157.99	11972.6
VPS4A	17427.4	15930.9	8006.71	6074.54	11859.9
URGCP	28477.6	3053.96	1556.67	14005.9	11773.5
TBRG4	15888.6	13785.1	719.803	16101.9	11623.9
ABR	12290.5	19419.1	4388.63	9761.33	11464.9
GEMIN5	14417.8	11498.5	5256.13	14370.4	11385.7
TRAFD1	14777.2	10853	12678.5	7202.9	11377.9
DNAJC21	24219.1	669.932	19393.6	1172.89	11363.9
LIMA1	13217.4	15893.7	6902.97	9043.68	11264.4
SGPL1	7259.86	28376.7	9347.62	0	11246
MATR3	16284.7	467.829	23951.6	2418.82	10780.7
KLHDC4	0	39095.8	0	3844.35	10735
SPATA5L1	16425.4	3812.41	9636.76	13033.3	10727
RANGAP1	29725.5	2833.51	7088.48	2663.79	10577.8
MEPCE	23584.6	1922.73	13540.8	3130.61	10544.7
LGALS3BP	18202.6	6360.83	5858.87	11010.5	10358.2
ROCK2	36683.4	3058.2	494.729	0	10059.1
GOPC	11425.1	8600.57	16073.2	3271.51	9842.58
ANAPC7	13371.7	12506.7	6084.49	6672.36	9658.83
EEF1AKNMT	10843	15734.5	6171.3	5242.13	9497.73
PHLDB2	27869.2	2279.73	4714.12	2462.78	9331.46
ROCK1	14939.5	11287.5	2025.23	9051.49	9325.95
ERAL1	20818.7	7538.71	5134.36	3039.8	9132.88
LOX	0	9273.11	27132.9	0	9101.5
ERLIN1	11080.9	0	24393.8	529.117	9000.95
MTA3	15243.9	8019.71	6874.64	5777.4	8978.92
FLOT1	23566.5	7153.17	1999.22	2629.83	8837.18
OPLAH	20936.3	1211.49	0	13084.6	8808.09
EXOC3	24801.2	3138.06	3064.56	4176.52	8795.09
IFIH1	0	0	6455.22	28397.8	8713.25
NUP160	3934.04	12832.7	3400.6	10794.2	7740.39
HSPA4L	13775.4	7150.13	6018.7	3971.19	7728.86
RAB3GAP1	16079.5	5223.47	3499.31	5960.17	7690.61
DMD	7945.51	4414.13	12295.4	6060.67	7678.93
DHX16	14015.7	7381.79	3858.15	3581.26	7209.24
NUP98	8481.81	15588.5	852.97	3126.53	7012.45
DARS2	11580.2	16293.5	0	0	6968.41
KRT19	13392.1	2172.1	4648.2	7635.5	6961.98
RICTOR	16642.7	91.8017	10985.7	49.2409	6942.38
CTNNA1	9293.25	5005.14	11123.3	2157.6	6894.82
PTPMT1	0	0	26837.7	0	6709.44
TCOF1	6528.66	8079.79	6722.15	4219.07	6387.41
ANAPC4	4498.73	1459.05	8451.46	11111	6380.07
SKIV2L	12056.4	4749.15	2677.32	5118	6150.21
DOCK5	6362.68	0	16907.4	350.985	5905.27
ERLIN2	15576.7	5208.71	0	1388.58	5543.51
PIK3R4	10801.7	5071.54	2730.77	2494	5274.51
TCF25	6834.08	5361.96	6622.11	2015.64	5208.45
CBL	12868.1	1556.24	2284.38	4072.64	5195.35
CUL4B	6452.05	10016.2	2024.64	1865.36	5089.56
OPA1	17412.7	0	2465.59	0	4969.56
CDK5	8577.98	4966.59	3458.79	1394.18	4599.38
WDR45	6688.03	0	8053.24	2937.77	4419.76
HAUS4	7428.34	2066.22	7872.62	202.008	4392.3
THRAP3	3566.03	5194.8	2763.82	5222.89	4186.88
NDUFS1	16491.4	0	0	0	4122.85
USP10	2167.8	10697	925.492	2491.8	4070.52
ARMC6	6695.88	5989.9	2669.33	0	3838.78
ATG3	5060.77	1438.48	4672.49	3702.71	3718.61
LMO7	7702.36	1251.74	0	5802.48	3689.14
ABCF3	0	0	0	13932.5	3483.12
AMPD2	3507.63	2145.78	0	7554.45	3301.96
ZNF24	5134.72	2133.48	5178.26	566.872	3253.33
WDR82	4467.29	0	5902.82	2315.93	3171.51
ANKRD17	4913.15	3264.54	2544.03	1876.67	3149.6
RIC8A	0	12560.5	0	0	3140.13
KIAA1522	10178.7	0	0	1800.02	2994.68
DKC1	9187.12	0	1590.8	0	2694.48
NUP107	4700.37	2193.67	2539.45	1202.88	2659.09
DHX38	4632.21	4725.67	264.541	981.949	2651.09
GTPBP10	2931.42	7584.13	0	0	2628.89
VWA8	7401.04	0	316.744	1786.25	2376.01
AARS2	4514.79	127.779	0	4594.67	2309.31
DHX36	3416.81	1380.19	2689.73	814.799	2075.38
GNAI3	4834.42	637.445	2490.07	0	1990.48
MTERF3	0	0	5878.25	1219.55	1774.45
REPIN1	0	3676.79	742.077	1327.41	1436.57
PDS5A	2000.11	2463.17	578.494	310.644	1338.11
MMS19	2876.64	0	0	2278.64	1288.82
URB1	1764.74	758.118	1095.49	1168.38	1196.68
ADNP	0	0	4510.8	0	1127.7
VPS18	4189.05	114.707	0	0	1075.94
CDK11A	4162.01	0	0	0	1040.5
CHEK1	2834.81	1233.74	0	0	1017.14
BIRC6	2392.77	0	354.559	628.337	843.917
BCLAF1	1259.5	0	1670.81	0	732.576
PSMC6	0	2729.04	0	0	682.261
TNFAIP2	1921.74	0	0	0	480.435
SKP2	0	0	0	676.295	169.074
CDIPT	0	0	0	0	0
CPSF1	0	0	0	0	0
DDX60L	0	0	0	0	0
EXD2	0	0	0	0	0
LARP4	0	0	0	0	0
MGST3	0	0	0	0	0
PIGT	0	0	0	0	0

## Sheet: Supp_Table 3
Supplementary Table 3. IGF2BP2 regulated APA genes by PAS-seq. Related to Figure 4A.
gene_id	gene_name	transcript_type	type	change	Proximal_APA_id	Distal_APA_id	Proximal_log2FoldChange	Distal_log2FoldChange	Proximal_pvalue	Distal_pvalue	Proximal_Distal	rank	APA
ENSG00000135250	SRPK2	processed_transcript	Up|Down	short	ENSG00000135250@chr7_105353801_105353831_-	ENSG00000135250@chr7_105117584_105117614_-	7.22418	-1.27244	7.36166e-05	0.00237	Intron-3'UTR	1	short
ENSG00000115084	SLC35F5	retained_intron	Down|Up	Long	ENSG00000115084@chr2_113717310_113717340_-	ENSG00000115084@chr2_113714033_113714063_-	-2.10495	6.95313	0.00366758	6.03266e-05	Intron-3'UTR	1	Long
ENSG00000101413	RPRD1B	nonsense_mediated_decay	Up|Down	short	ENSG00000101413@chr20_38071919_38071949_+	ENSG00000101413@chr20_38090222_38090252_+	5.22055	-1.59359	0.0143582	0.0499678	Intron-3'UTR	2	short
ENSG00000116747	RO60	protein_coding	Down|Up	Long	ENSG00000116747@chr1_193085955_193085985_+	ENSG00000116747@chr1_193091254_193091284_+	-1.03082	6.73368	0.0258443	9.34623e-05	Intron-Intron	2	Long
ENSG00000167522	ANKRD11	protein_coding	Up|Down	short	ENSG00000167522@chr16_89339536_89339566_-	ENSG00000167522@chr16_89287642_89287672_-	5.27681	-1.1756	0.00250764	0.0386178	Intron-Intron	3	short
ENSG00000136381	IREB2	protein_coding	Down|Up	Long	ENSG00000136381@chr15_78473795_78473825_+	ENSG00000136381@chr15_78499118_78499148_+	-2.12381	5.52543	0.0348754	0.000726402	Intron-3'UTR	3	Long
ENSG00000109685	NSD2	protein_coding	Up|Down	short	ENSG00000109685@chr4_1940393_1940423_+	ENSG00000109685@chr4_1974735_1974765_+	2.65362	-3.14217	0.0103579	0.000181546	Intron-Intron	4	short
ENSG00000100345	MYH9	protein_coding	Down|Up	Long	ENSG00000100345@chr22_36300126_36300156_-	ENSG00000100345@chr22_36282173_36282203_-	-1.47467	5.4119	0.042747	0.00246832	Intron-3'UTR	4	Long
ENSG00000099991	CABIN1	protein_coding	Up|Down	short	ENSG00000099991@chr22_24068664_24068694_+	ENSG00000099991@chr22_24091989_24092019_+	3.85154	-1.49949	0.0114402	0.0173009	Intron-Intron	5	short
ENSG00000134318	ROCK2	protein_coding	Down|Up	Long	ENSG00000134318@chr2_11183330_11183360_-	ENSG00000134318@chr2_11181285_11181315_-	-2.36654	4.20389	0.00653373	4.26958e-05	3'UTR-3'UTR	5	Long
ENSG00000161671	EMC10	nonsense_mediated_decay	Up|Down	short	ENSG00000161671@chr19_50482933_50482963_+	ENSG00000161671@chr19_50490829_50490859_+	2.80336	-2.40666	7.8619e-06	0.0027695	3'UTR-3'UTR	6	short
ENSG00000109586	GALNT7	protein_coding	Down|Up	Long	ENSG00000109586@chr4_173322026_173322056_+	ENSG00000109586@chr4_173323203_173323233_+	-1.26561	4.745	0.0185798	0.000139694	3'UTR-3'UTR	6	Long
ENSG00000162613	FUBP1	processed_transcript	Up|Down	short	ENSG00000162613@chr1_77944497_77944527_-	ENSG00000162613@chr1_77944051_77944081_-	4.34428	-0.640457	0.00131744	0.0409084	Intron-3'UTR	7	short
ENSG00000141646	SMAD4	protein_coding	Down|Up	Long	ENSG00000141646@chr18_51078511_51078541_+	ENSG00000141646@chr18_51080238_51080268_+	-1.44002	4.40033	0.011454	0.00118369	3'UTR-3'UTR	7	Long
ENSG00000245532	NEAT1	lncRNA	Up|Down	short	ENSG00000245532.4@chr11_65425394_65425424_+	ENSG00000245532.4@chr11_65440798_65440828_+	3.3247	-1.41167	0.0166446	0.00649631	LncRNA-LncRNA	8	short
ENSG00000198959	TGM2	protein_coding	Down|Up	Long	ENSG00000198959@chr20_38137943_38137973_-	ENSG00000198959@chr20_38128461_38128491_-	-2.43622	3.1293	0.00770627	3.60887e-12	Intron-3'UTR	8	Long
ENSG00000138668	HNRNPD	protein_coding	Up|Down	short	ENSG00000138668@chr4_82356796_82356826_-	ENSG00000138668@chr4_82354839_82354869_-	2.72046	-1.88949	0.00109821	0.00624468	CDS-Intron	9	short
ENSG00000113812	ACTR8	protein_coding	Down|Up	Long	ENSG00000113812@chr3_53868653_53868683_-	ENSG00000113812@chr3_53865641_53865671_-	-0.764462	4.77589	0.0162332	0.000474473	3'UTR-3'UTR	9	Long
ENSG00000002822	MAD1L1	processed_transcript	Up|Down	short	ENSG00000002822@chr7_2199503_2199533_-	ENSG00000002822@chr7_1815795_1815825_-	3.42958	-1.09054	0.00053496	0.0424004	Intron-3'UTR	10	short
ENSG00000175387	SMAD2	protein_coding	Down|Up	Long	ENSG00000175387@chr18_47845313_47845343_-	ENSG00000175387@chr18_47840556_47840586_-	-1.11161	4.30944	0.00680938	7.54739e-08	Intron-3'UTR	10	Long
ENSG00000015171	ZMYND11	protein_coding	Up|Down	short	ENSG00000015171@chr10_153239_153269_+	ENSG00000015171@chr10_249231_249261_+	2.75366	-1.71908	0.00953806	0.0338662	Intron-Intron	11	short
ENSG00000109189	USP46	protein_coding	Down|Up	Long	ENSG00000109189@chr4_52597428_52597458_-	ENSG00000109189@chr4_52594423_52594453_-	-2.33994	2.88376	0.0116261	0.00139831	3'UTR-3'UTR	11	Long
ENSG00000132879	FBXO44	protein_coding	Up|Down	short	ENSG00000132879@chr1_11662232_11662291_+	ENSG00000132879@chr1_11663294_11663324_+	1.85349	-2.29213	0.00680436	0.00321807	3'UTR-3'UTR	12	short
ENSG00000111269	CREBL2	processed_transcript	Down|Up	Long	ENSG00000111269@chr12_12626852_12626882_+	ENSG00000111269@chr12_12644063_12644093_+	-1.69706	3.32821	0.0222596	0.00122202	Intron-3'UTR	12	Long
ENSG00000148842	CNNM2	protein_coding	Up|Down	short	ENSG00000148842@chr10_102927588_102927618_+	ENSG00000148842@chr10_103077858_103077888_+	1.72771	-2.37188	0.00374444	0.000348054	Intron-3'UTR	13	short
ENSG00000227184	#N/A	#N/A	Down|Up	Long	ENSG00000227184@chr8_143853655_143853685_-	ENSG00000227184@chr8_143846264_143846294_-	-3.13052	1.84756	1.79645e-05	0.0218808	3'UTR-3'UTR	13	Long
ENSG00000160588	MPZL3	protein_coding	Up|Down	short	ENSG00000160588@chr11_118228639_118228669_-	ENSG00000160588@chr11_118226696_118226726_-	2.71015	-1.34316	0.000974999	0.00414813	3'UTR-3'UTR	14	short
ENSG00000156162	DPY19L4	protein_coding	Down|Up	Long	ENSG00000156162@chr8_94790053_94790083_+	ENSG00000156162@chr8_94793541_94793571_+	-1.5192	3.41772	0.01149	0.00106208	3'UTR-3'UTR	14	Long
ENSG00000182095	TNRC18	protein_coding	Up|Down	short	ENSG00000182095@chr7_5354863_5354893_-	ENSG00000182095@chr7_5351288_5351343_-	2.87746	-1.11196	0.00557648	0.00199389	Intron-Intron	15	short
ENSG00000197045	GMFB	protein_coding	Down|Up	Long	ENSG00000197045@chr14_54478004_54478034_-	ENSG00000197045@chr14_54474799_54474829_-	-1.39863	3.42631	0.00165901	0.0027472	3'UTR-3'UTR	15	Long
ENSG00000106261	ZKSCAN1	protein_coding	Up|Down	short	ENSG00000106261@chr7_100015697_100015727_+	ENSG00000106261@chr7_100036699_100036729_+	3.12686	-0.857335	0.000326897	0.0368904	Intron-Intron	16	short
ENSG00000165138	ANKS6	protein_coding	Down|Up	Long	ENSG00000165138@chr9_98781295_98781325_-	ENSG00000165138@chr9_98735745_98735775_-	-2.75335	2.04976	0.00184751	0.04294	Intron-3'UTR	16	Long
ENSG00000174574	AKIRIN1	protein_coding	Up|Down	short	ENSG00000174574@chr1_39006003_39006059_+	ENSG00000174574@chr1_39007666_39007696_+	1.97537	-1.97761	0.00085284	0.0412977	3'UTR-3'UTR	17	short
ENSG00000109790	KLHL5	protein_coding	Down|Up	Long	ENSG00000109790@chr4_39115365_39115395_+	ENSG00000109790@chr4_39121891_39121921_+	-1.8667	2.82134	9.74477e-05	0.000409116	Intron-3'UTR	17	Long
ENSG00000101191	DIDO1	protein_coding	Up|Down	short	ENSG00000101191@chr20_62928853_62928883_-	ENSG00000101191@chr20_62905074_62905104_-	2.07792	-1.87101	0.0315861	0.00152224	Intron-Intron	18	short
ENSG00000170456	DENND5B	protein_coding	Down|Up	Long	ENSG00000170456@chr12_31387392_31387422_-	ENSG00000170456@chr12_31382407_31382437_-	-1.43245	3.24769	0.0483653	0.00074519	3'UTR-3'UTR	18	Long
ENSG00000163960	UBXN7	protein_coding	Up|Down	short	ENSG00000163960@chr3_196354822_196354878_-	ENSG00000163960@chr3_196353488_196353518_-	2.40944	-1.3989	0.0192681	0.0219227	3'UTR-3'UTR	19	short
ENSG00000178057	NDUFAF3	protein_coding	Down|Up	Long	ENSG00000178057@chr3_49023170_49023200_+	ENSG00000178057@chr3_49025195_49025225_+	-1.78357	2.88913	0.00151835	0.000286939	3'UTR-3'UTR	19	Long
ENSG00000177738	AC025171.1	lncRNA	Up|Down	short	ENSG00000177738.3@chr5_43016285_43016315_-	ENSG00000177738.3@chr5_42985398_42985428_-	1.22849	-2.48246	0.0342095	0.000142909	LncRNA-LncRNA	20	short
ENSG00000169139	UBE2V2	protein_coding	Down|Up	Long	ENSG00000169139@chr8_48060880_48060910_+	ENSG00000169139@chr8_48061787_48061817_+	-1.74234	2.88059	0.0330437	0.00587768	3'UTR-3'UTR	20	Long
ENSG00000131470	PSMC3IP	protein_coding	Up|Down	short	ENSG00000131470@chr17_42572702_42572732_-	ENSG00000131470@chr17_42572310_42572340_-	2.63102	-1.07519	1.08823e-05	0.001567	3'UTR-3'UTR	21	short
ENSG00000011304	PTBP1	protein_coding	Down|Up	Long	ENSG00000011304@chr19_810917_810976_+	ENSG00000011304@chr19_811705_811735_+	-2.14023	2.46315	0.000403001	0.0124848	3'UTR-3'UTR	21	Long
ENSG00000166619	BLCAP	processed_transcript	Up|Down	short	ENSG00000166619@chr20_37517951_37517981_-	ENSG00000166619@chr20_37501173_37501203_-	1.72857	-1.9667	0.00965135	0.0302044	3'UTR-3'UTR	22	short
ENSG00000123091	RNF11	protein_coding	Down|Up	Long	ENSG00000123091@chr1_51271763_51271793_+	ENSG00000123091@chr1_51272438_51272468_+	-1.07905	3.51884	0.0292992	0.000993015	3'UTR-3'UTR	22	Long
ENSG00000054523	KIF1B	protein_coding	Up|Down	short	ENSG00000054523@chr1_10308433_10308463_+	ENSG00000054523@chr1_10376615_10376645_+	1.89921	-1.78922	0.000224832	0.0058045	Intron-3'UTR	23	short
ENSG00000211460	TSN	protein_coding	Down|Up	Long	ENSG00000211460@chr2_121765530_121765560_+	ENSG00000211460@chr2_121767574_121767604_+	-1.12266	3.44026	0.000317503	0.00485325	3'UTR-3'UTR	23	Long
ENSG00000157540	DYRK1A	protein_coding	Up|Down	short	ENSG00000157540@chr21_37514905_37514935_+	ENSG00000157540@chr21_37517420_37517450_+	1.94928	-1.71282	0.00411425	0.000827509	3'UTR-3'UTR	24	short
ENSG00000170485	NPAS2	protein_coding	Down|Up	Long	ENSG00000170485@chr2_100949467_100949497_+	ENSG00000170485@chr2_100996687_100996717_+	-3.5117	0.988927	0.000271873	0.0349802	Intron-3'UTR	24	Long
ENSG00000139496	NUP58	nonsense_mediated_decay	Up|Down	short	ENSG00000139496@chr13_25336314_25336344_+	ENSG00000139496@chr13_25340198_25340257_+	1.71907	-1.91646	0.00168097	0.000922372	Intron-3'UTR	25	short
ENSG00000138018	SELENOI	protein_coding	Down|Up	Long	ENSG00000138018@chr2_26389132_26389162_+	ENSG00000138018@chr2_26390790_26390820_+	-1.66915	2.8081	0.0123302	9.25781e-05	3'UTR-3'UTR	25	Long
ENSG00000108846	ABCC3	protein_coding	Up|Down	short	ENSG00000108846@chr17_50656069_50656099_+	ENSG00000108846@chr17_50685434_50685464_+	2.46155	-1.02677	0.00461051	0.0286846	Intron-Intron	26	short
ENSG00000135387	CAPRIN1	protein_coding	Down|Up	Long	ENSG00000135387@chr11_34099393_34099423_+	ENSG00000135387@chr11_34101812_34101842_+	-1.26927	3.19185	0.000300676	0.00251193	3'UTR-3'UTR	26	Long
ENSG00000157500	APPL1	nonsense_mediated_decay	Up|Down	short	ENSG00000157500@chr3_57264561_57264591_+	ENSG00000157500@chr3_57278097_57278127_+	1.86067	-1.58341	0.0143768	0.039478	Intron-3'UTR	27	short
ENSG00000102786	INTS6	processed_transcript	Down|Up	Long	ENSG00000102786@chr13_51450225_51450255_-	ENSG00000102786@chr13_51365207_51365237_-	-2.07017	2.35892	0.00501415	0.0123521	Intron-3'UTR	27	Long
ENSG00000166326	TRIM44	protein_coding	Up|Down	short	ENSG00000166326@chr11_35808251_35808281_+	ENSG00000166326@chr11_35810998_35811053_+	2.20462	-1.15777	0.00789065	0.00605845	3'UTR-3'UTR	28	short
ENSG00000176871	WSB2	protein_coding	Down|Up	Long	ENSG00000176871@chr12_118034831_118034861_-	ENSG00000176871@chr12_118033132_118033162_-	-2.14853	2.27624	0.0314057	0.000147377	Intron-3'UTR	28	Long
ENSG00000158604	TMED4	protein_coding	Up|Down	short	ENSG00000158604@chr7_44580079_44580109_-	ENSG00000158604@chr7_44578310_44578340_-	2.10114	-1.26087	0.0186019	0.00803756	Intron-3'UTR	29	short
ENSG00000138757	G3BP2	protein_coding	Down|Up	Long	ENSG00000138757@chr4_75645103_75645133_-	ENSG00000138757@chr4_75643046_75643076_-	-1.86783	2.46133	0.000341898	5.70095e-05	3'UTR-3'UTR	29	Long
ENSG00000057608	GDI2	protein_coding	Up|Down	short	ENSG00000057608@chr10_5780456_5780486_-	ENSG00000057608@chr10_5765848_5765906_-	1.77161	-1.56355	0.0310567	0.0165421	Intron-3'UTR	30	short
ENSG00000166971	AKTIP	protein_coding	Down|Up	Long	ENSG00000166971@chr16_53492417_53492447_-	ENSG00000166971@chr16_53491310_53491340_-	-1.51364	2.7277	0.0401632	0.0118325	CDS-3'UTR	30	Long
ENSG00000163113	#N/A	#N/A	Up|Down	short	ENSG00000163113@chr1_149943318_149943348_-	ENSG00000163113@chr1_149937812_149937842_-	2.39575	-0.874819	0.0237098	0.0158172	3'UTR-3'UTR	31	short
ENSG00000160216	AGPAT3	protein_coding	Down|Up	Long	ENSG00000160216@chr21_43971010_43971040_+	ENSG00000160216@chr21_43984484_43984514_+	-1.90464	2.33178	0.00104617	0.00210186	Intron-3'UTR	31	Long
ENSG00000162521	RBBP4	protein_coding	Up|Down	short	ENSG00000162521@chr1_32680335_32680365_+	ENSG00000162521@chr1_32681386_32681416_+	1.35074	-1.81367	0.0369549	0.00952761	3'UTR-3'UTR	32	short
ENSG00000187498	COL4A1	protein_coding	Down|Up	Long	ENSG00000187498@chr13_110150098_110150128_-	ENSG00000187498@chr13_110149512_110149542_-	-0.982841	3.21131	0.00366842	4.18567e-06	3'UTR-3'UTR	32	Long
ENSG00000112208	BAG2	protein_coding	Up|Down	short	ENSG00000112208@chr6_57185082_57185112_+	ENSG00000112208@chr6_57189803_57189833_+	1.48808	-1.62556	0.00109786	0.0233391	3'UTR-3'UTR	33	short
ENSG00000043093	DCUN1D1	protein_coding	Down|Up	Long	ENSG00000043093@chr3_182945027_182945057_-	ENSG00000043093@chr3_182941790_182941820_-	-1.68945	2.50355	0.000135532	0.00236063	3'UTR-3'UTR	33	Long
ENSG00000176155	CCDC57	processed_transcript	Up|Down	short	ENSG00000176155@chr17_82201203_82201233_-	ENSG00000176155@chr17_82101470_82101500_-	2.3086	-0.78983	0.032111	0.0139735	Intron-3'UTR	34	short
ENSG00000132170	PPARG	protein_coding	Down|Up	Long	ENSG00000132170@chr3_12410395_12410425_+	ENSG00000132170@chr3_12434239_12434269_+	-2.44506	1.74616	0.0123276	0.000122491	Intron-3'UTR	34	Long
ENSG00000071462	BUD23	processed_transcript	Up|Down	short	ENSG00000071462@chr7_73697647_73697677_+	ENSG00000071462@chr7_73699224_73699254_+	2.12777	-0.813964	0.00373548	0.0346158	CDS-3'UTR	35	short
ENSG00000166913	YWHAB	nonsense_mediated_decay	Down|Up	Long	ENSG00000166913@chr20_44906563_44906593_+	ENSG00000166913@chr20_44907029_44907059_+	-1.59709	2.54971	0.0157438	0.00539764	3'UTR-3'UTR	35	Long
ENSG00000181467	RAP2B	protein_coding	Up|Down	short	ENSG00000181467@chr3_153164471_153164501_+	ENSG00000181467@chr3_153168446_153168476_+	1.77218	-1.16576	0.0104537	0.0447216	3'UTR-3'UTR	36	short
ENSG00000069702	TGFBR3	nonsense_mediated_decay	Down|Up	Long	ENSG00000069702@chr1_91683250_91683280_-	ENSG00000069702@chr1_91680680_91680710_-	-2.5294	1.60985	0.0255039	0.000972338	3'UTR-3'UTR	36	Long
ENSG00000163931	TKT	protein_coding	Up|Down	short	ENSG00000163931@chr3_53226770_53226800_-	ENSG00000163931@chr3_53224712_53224742_-	2.09147	-0.746513	0.00103914	0.0321931	CDS-3'UTR	37	short
ENSG00000089057	SLC23A2	protein_coding	Down|Up	Long	ENSG00000089057@chr20_4856883_4856913_-	ENSG00000089057@chr20_4855492_4855522_-	-2.54795	1.57481	0.000287243	0.00838773	3'UTR-3'UTR	37	Long
ENSG00000143543	JTB	protein_coding	Up|Down	short	ENSG00000143543@chr1_153976693_153976723_-	ENSG00000143543@chr1_153974269_153974299_-	2.02241	-0.750986	0.0156573	0.0447744	CDS-3'UTR	38	short
ENSG00000164109	MAD2L1	protein_coding	Down|Up	Long	ENSG00000164109@chr4_120059980_120060010_-	ENSG00000164109@chr4_120059795_120059825_-	-1.70811	2.403	0.00624487	0.00363921	3'UTR-3'UTR	38	Long
ENSG00000224505	AC138150.1	lncRNA	Up|Down	short	ENSG00000224505.2@chr17_45150616_45150646_-	ENSG00000224505.2@chr17_45149083_45149142_-	1.35329	-1.2515	0.0013564	0.0083258	LncRNA-LncRNA	39	short
ENSG00000003989	SLC7A2	protein_coding	Down|Up	Long	ENSG00000003989@chr8_17565416_17565472_+	ENSG00000003989@chr8_17570297_17570327_+	-2.00692	2.10065	0.000334219	0.00126956	3'UTR-3'UTR	39	Long
ENSG00000166037	CEP57	protein_coding	Up|Down	short	ENSG00000166037@chr11_95831949_95831979_+	ENSG00000166037@chr11_95835003_95835033_+	1.18103	-1.35829	0.0372796	0.00892579	3'UTR-3'UTR	40	short
ENSG00000139921	TMX1	retained_intron	Down|Up	Long	ENSG00000139921@chr14_51254542_51254572_+	ENSG00000139921@chr14_51257333_51257363_+	-1.56454	2.53844	0.00150501	0.00185873	3'UTR-3'UTR	40	Long
ENSG00000173757	STAT5B	protein_coding	Up|Down	short	ENSG00000173757@chr17_42264198_42264228_-	ENSG00000173757@chr17_42201620_42201650_-	1.13825	-1.39544	0.0140867	0.000268971	Intron-3'UTR	41	short
ENSG00000170385	SLC30A1	protein_coding	Down|Up	Long	ENSG00000170385@chr1_211576005_211576035_-	ENSG00000170385@chr1_211571865_211571895_-	-2.19462	1.90538	0.000115992	0.000670723	CDS-3'UTR	41	Long
ENSG00000122566	HNRNPA2B1	protein_coding	Up|Down	short	ENSG00000122566@chr7_26192256_26192286_-	ENSG00000122566@chr7_26190377_26190407_-	1.80308	-0.692302	0.000200595	0.0309707	3'UTR-3'UTR	42	short
ENSG00000170144	HNRNPA3	protein_coding	Down|Up	Long	ENSG00000170144@chr2_177222226_177222256_+	ENSG00000170144@chr2_177223528_177223558_+	-1.60692	2.45537	0.0214555	0.00767302	3'UTR-3'UTR	42	Long
ENSG00000085788	DDHD2	protein_coding	Up|Down	short	ENSG00000085788@chr8_38262491_38262521_+	ENSG00000085788@chr8_38275521_38275551_+	1.2456	-1.23633	0.0450716	0.0414683	3'UTR-3'UTR	43	short
ENSG00000171004	HS6ST2	protein_coding	Down|Up	Long	ENSG00000171004@chrX_132709923_132709953_-	ENSG00000171004@chrX_132626015_132626045_-	-2.2045	1.85548	0.0191665	0.00193417	Intron-3'UTR	43	Long
ENSG00000213551	DNAJC9	processed_transcript	Up|Down	short	ENSG00000213551@chr10_73242135_73242165_-	ENSG00000213551@chr10_73235385_73235415_-	1.24174	-1.22069	0.0313406	0.00673619	3'UTR-3'UTR	44	short
ENSG00000182963	GJC1	protein_coding	Down|Up	Long	ENSG00000182963@chr17_44801608_44801638_-	ENSG00000182963@chr17_44798864_44798894_-	-0.841999	3.21141	0.028748	0.00577963	3'UTR-3'UTR	44	Long
ENSG00000117899	MESD	nonsense_mediated_decay	Up|Down	short	ENSG00000117899@chr15_80978288_80978318_-	ENSG00000117899@chr15_80947326_80947356_-	1.05605	-1.36226	0.00255683	0.00421255	Intron-3'UTR	45	short
ENSG00000158435	CNOT11	protein_coding	Down|Up	Long	ENSG00000158435@chr2_101269507_101269537_+	ENSG00000158435@chr2_101269992_101270022_+	-1.01861	3.0292	0.0424397	0.00627573	3'UTR-3'UTR	45	Long
ENSG00000172270	BSG	protein_coding	Up|Down	short	ENSG00000172270@chr19_581421_581451_+	ENSG00000172270@chr19_583392_583422_+	1.2	-1.15596	0.0432761	0.000171288	CDS-3'UTR	46	short
ENSG00000186318	BACE1	protein_coding	Down|Up	Long	ENSG00000186318@chr11_117297005_117297035_-	ENSG00000186318@chr11_117289013_117289043_-	-2.71597	1.32232	0.00124738	0.00495449	Intron-3'UTR	46	Long
ENSG00000104904	OAZ1	nonsense_mediated_decay	Up|Down	short	ENSG00000104904@chr19_2271842_2271872_+	ENSG00000104904@chr19_2273458_2273488_+	1.42473	-0.77924	0.0262972	0.0474394	CDS-3'UTR	47	short
ENSG00000159592	GPBP1L1	processed_transcript	Down|Up	Long	ENSG00000159592@chr1_45628228_45628258_-	ENSG00000159592@chr1_45627696_45627726_-	-1.37507	2.65001	0.00203243	0.00628543	3'UTR-3'UTR	47	Long
ENSG00000005893	LAMP2	protein_coding	Up|Down	short	ENSG00000005893@chrX_120436826_120436856_-	ENSG00000005893@chrX_120431153_120431183_-	1.3122	-0.828395	0.0324344	0.0339812	Intron-Intron	48	short
ENSG00000165097	KDM1B	protein_coding	Down|Up	Long	ENSG00000165097@chr6_18222090_18222120_+	ENSG00000165097@chr6_18224455_18224485_+	-2.66969	1.35312	0.00116958	0.000708288	3'UTR-3'UTR	48	Long
ENSG00000106244	PDAP1	processed_transcript	Up|Down	short	ENSG00000106244@chr7_99396441_99396471_-	ENSG00000106244@chr7_99392179_99392209_-	0.989096	-1.07004	0.0499637	0.0491371	3'UTR-3'UTR	49	short
ENSG00000114573	ATP6V1A	retained_intron	Down|Up	Long	ENSG00000114573@chr3_113809581_113809611_+	ENSG00000114573@chr3_113811486_113811516_+	-1.04025	2.89525	0.00402573	0.00923676	3'UTR-3'UTR	49	Long
ENSG00000176014	TUBB6	protein_coding	Up|Down	short	ENSG00000176014@chr18_12326258_12326288_+	ENSG00000176014@chr18_12329796_12329826_+	1.12046	-0.88772	0.0240597	0.0287921	Intron-3'UTR	50	short
ENSG00000026508	CD44	protein_coding	Down|Up	Long	ENSG00000026508@chr11_35223289_35223319_+	ENSG00000026508@chr11_35229542_35229572_+	-1.40303	2.5273	0.0212422	0.0169184	Intron-3'UTR	50	Long
ENSG00000153048	CARHSP1	protein_coding	Up|Down	short	ENSG00000153048@chr16_8861159_8861189_-	ENSG00000153048@chr16_8854913_8854943_-	0.934202	-0.810213	0.0376589	0.0255196	Intron-3'UTR	51	short
ENSG00000112245	PTP4A1	protein_coding	Down|Up	Long	ENSG00000112245@chr6_63580164_63580194_+	ENSG00000112245@chr6_63581166_63581196_+	-1.11643	2.81246	0.00275225	2.12003e-08	3'UTR-3'UTR	51	Long
ENSG00000117500	TMED5	protein_coding	Down|Up	Long	ENSG00000117500@chr1_93156258_93156288_-	ENSG00000117500@chr1_93151901_93151931_-	-1.86689	2.04914	0.00575867	5.73228e-08	Intron-3'UTR	52	Long
ENSG00000261609	GAN	nonsense_mediated_decay	Down|Up	Long	ENSG00000261609@chr16_81377909_81377939_+	ENSG00000261609@chr16_81380154_81380184_+	-1.76326	2.15107	0.000342809	0.0271507	3'UTR-3'UTR	53	Long
ENSG00000061676	NCKAP1	protein_coding	Down|Up	Long	ENSG00000061676@chr2_182925682_182925712_-	ENSG00000061676@chr2_182925259_182925289_-	-1.61947	2.27676	0.00323726	0.00114752	3'UTR-3'UTR	54	Long
ENSG00000065135	GNAI3	protein_coding	Down|Up	Long	ENSG00000065135@chr1_109592895_109592925_+	ENSG00000065135@chr1_109595456_109595486_+	-1.36166	2.53036	0.00101854	0.0055253	3'UTR-3'UTR	55	Long
ENSG00000135968	GCC2	retained_intron	Down|Up	Long	ENSG00000135968@chr2_108507650_108507680_+	ENSG00000135968@chr2_108507861_108507891_+	-1.09712	2.79167	0.0138374	0.00583303	3'UTR-3'UTR	56	Long
ENSG00000123472	ATPAF1	protein_coding	Down|Up	Long	ENSG00000123472@chr1_46652440_46652470_-	ENSG00000123472@chr1_46635507_46635537_-	-1.47116	2.40398	0.00446298	0.0170148	Intron-3'UTR	57	Long
ENSG00000140416	TPM1	protein_coding	Down|Up	Long	ENSG00000140416@chr15_63064197_63064227_+	ENSG00000140416@chr15_63071550_63071580_+	-1.28968	2.5805	0.00172377	0.0283647	Intron-3'UTR	58	Long
ENSG00000113441	LNPEP	processed_transcript	Down|Up	Long	ENSG00000113441@chr5_97029006_97029036_+	ENSG00000113441@chr5_97030141_97030171_+	-1.11414	2.74812	0.00539934	0.0158365	3'UTR-3'UTR	59	Long
ENSG00000086712	TXLNG	protein_coding	Down|Up	Long	ENSG00000086712@chrX_16841821_16841851_+	ENSG00000086712@chrX_16845928_16845958_+	-1.23106	2.59484	0.00199907	0.00374987	3'UTR-3'UTR	60	Long
ENSG00000102452	NALCN	protein_coding	Down|Up	Long	ENSG00000102452@chr13_101368541_101368571_-	ENSG00000102452@chr13_101053776_101053806_-	-1.77635	2.02741	0.0170575	0.0389813	Intron-3'UTR	61	Long
ENSG00000257267	ZNF271P	processed_transcript	Down|Up	Long	ENSG00000257267@chr18_35306121_35306179_+	ENSG00000257267@chr18_35307933_35307963_+	-0.85107	2.93749	0.042441	0.000566925	Pseudogene-Pseudogene	62	Long
ENSG00000164924	YWHAZ	protein_coding	Down|Up	Long	ENSG00000164924@chr8_100920306_100920336_-	ENSG00000164924@chr8_100917007_100917037_-	-0.931675	2.82363	0.015673	0.00273765	3'UTR-3'UTR	63	Long
ENSG00000116489	CAPZA1	processed_transcript	Down|Up	Long	ENSG00000116489@chr1_112670253_112670283_+	ENSG00000116489@chr1_112671253_112671283_+	-1.98965	1.7542	0.00846455	0.00298721	3'UTR-3'UTR	64	Long
ENSG00000203999	LINC01270	lncRNA	Down|Up	Long	ENSG00000203999.4@chr20_50295079_50295109_+	ENSG00000203999.4@chr20_50315380_50315410_+	-2.12822	1.61056	0.014934	0.0303116	LncRNA-LncRNA	65	Long
ENSG00000131238	PPT1	protein_coding	Down|Up	Long	ENSG00000131238@chr1_40073876_40073906_-	ENSG00000131238@chr1_40072996_40073026_-	-1.82722	1.90412	0.032342	0.0189885	3'UTR-3'UTR	66	Long
ENSG00000162885	B3GALNT2	protein_coding	Down|Up	Long	ENSG00000162885@chr1_235465503_235465533_-	ENSG00000162885@chr1_235447472_235447502_-	-1.98472	1.73622	0.0182941	0.013698	Intron-3'UTR	67	Long
ENSG00000137713	PPP2R1B	protein_coding	Down|Up	Long	ENSG00000137713@chr11_111741446_111741476_-	ENSG00000137713@chr11_111725371_111725401_-	-1.06663	2.63795	0.00677457	0.0162671	Intron-3'UTR	68	Long
ENSG00000108641	B9D1	processed_transcript	Down|Up	Long	ENSG00000108641@chr17_19346950_19346980_-	ENSG00000108641@chr17_19335372_19335402_-	-1.65634	2.04499	0.0271794	0.00978108	Intron-3'UTR	69	Long
ENSG00000160310	PRMT2	protein_coding	Down|Up	Long	ENSG00000160310@chr21_46649858_46649888_+	ENSG00000160310@chr21_46657993_46658023_+	-0.820954	2.86465	0.024121	0.00271109	Intron-Intron	70	Long
ENSG00000144224	UBXN4	protein_coding	Down|Up	Long	ENSG00000144224@chr2_135782930_135782960_+	ENSG00000144224@chr2_135784627_135784657_+	-0.964407	2.71935	0.0194367	0.00185198	3'UTR-3'UTR	71	Long
ENSG00000250337	PURPL	lncRNA	Down|Up	Long	ENSG00000250337.1@chr5_27477862_27477892_+	ENSG00000250337.1@chr5_27488753_27488783_+	-1.20589	2.4728	0.000840514	0.000414444	LncRNA-LncRNA	72	Long
ENSG00000164466	SFXN1	protein_coding	Down|Up	Long	ENSG00000164466@chr5_175513706_175513736_+	ENSG00000164466@chr5_175528582_175528612_+	-2.17163	1.48313	0.0476405	0.00175956	Intron-3'UTR	73	Long
ENSG00000123066	MED13L	processed_transcript	Down|Up	Long	ENSG00000123066@chr12_115961255_115961285_-	ENSG00000123066@chr12_115958850_115958880_-	-1.86583	1.78466	0.000120095	0.0125636	3'UTR-3'UTR	74	Long
ENSG00000057252	SOAT1	protein_coding	Down|Up	Long	ENSG00000057252@chr1_179353929_179353959_+	ENSG00000057252@chr1_179355113_179355143_+	-1.561	2.08822	4.36861e-06	0.00578237	3'UTR-3'UTR	75	Long
ENSG00000115840	SLC25A12	protein_coding	Down|Up	Long	ENSG00000115840@chr2_171855646_171855676_-	ENSG00000115840@chr2_171785094_171785124_-	-1.91042	1.73807	0.0306564	0.00728876	Intron-3'UTR	76	Long
ENSG00000091039	OSBPL8	protein_coding	Down|Up	Long	ENSG00000091039@chr12_76355887_76355917_-	ENSG00000091039@chr12_76352049_76352079_-	-1.13481	2.50291	0.0356042	0.00795431	3'UTR-3'UTR	77	Long
ENSG00000059145	UNKL	protein_coding	Down|Up	Long	ENSG00000059145@chr16_1398432_1398462_-	ENSG00000059145@chr16_1365754_1365784_-	-2.2273	1.40622	0.0454856	0.000222513	Intron-3'UTR	78	Long
ENSG00000087008	ACOX3	protein_coding	Down|Up	Long	ENSG00000087008@chr4_8393533_8393563_-	ENSG00000087008@chr4_8357610_8357640_-	-1.74481	1.87844	0.000142	0.00424403	Intron-3'UTR	79	Long
ENSG00000115128	SF3B6	protein_coding	Down|Up	Long	ENSG00000115128@chr2_24075634_24075664_-	ENSG00000115128@chr2_24068401_24068431_-	-2.0407	1.58079	0.0134713	0.0103491	Intron-CDS	80	Long
ENSG00000225484	NUTM2B-AS1	lncRNA	Down|Up	Long	ENSG00000225484.2@chr10_79785425_79785455_-	ENSG00000225484.2@chr10_79680683_79680713_-	-1.81923	1.79289	0.043782	0.00521831	LncRNA-LncRNA	81	Long
ENSG00000119965	C10orf88	protein_coding	Down|Up	Long	ENSG00000119965@chr10_122937888_122937918_-	ENSG00000119965@chr10_122931508_122931538_-	-2.19605	1.40879	0.0420521	0.047747	CDS-3'UTR	82	Long
ENSG00000239264	TXNDC5	retained_intron	Down|Up	Long	ENSG00000239264@chr6_7883017_7883047_-	ENSG00000239264@chr6_7881955_7881985_-	-1.06016	2.51891	0.00269182	0.00704495	3'UTR-3'UTR	83	Long
ENSG00000080345	RIF1	protein_coding	Down|Up	Long	ENSG00000080345@chr2_151475413_151475443_+	ENSG00000080345@chr2_151475970_151476000_+	-1.30829	2.26957	0.0130158	0.0221778	3'UTR-3'UTR	84	Long
ENSG00000148943	LIN7C	protein_coding	Down|Up	Long	ENSG00000148943@chr11_27498534_27498564_-	ENSG00000148943@chr11_27494835_27494865_-	-1.8219	1.75236	5.97511e-06	0.00372301	3'UTR-3'UTR	85	Long
ENSG00000048649	RSF1	protein_coding	Down|Up	Long	ENSG00000048649@chr11_77690883_77690913_-	ENSG00000048649@chr11_77660067_77660097_-	-1.42068	2.14556	0.0390963	0.00019121	Intron-3'UTR	86	Long
ENSG00000086598	TMED2	protein_coding	Down|Up	Long	ENSG00000086598@chr12_123596886_123596916_+	ENSG00000086598@chr12_123597782_123597812_+	-1.29246	2.27145	0.018074	0.000559038	3'UTR-3'UTR	87	Long
ENSG00000025293	PHF20	processed_transcript	Down|Up	Long	ENSG00000025293@chr20_35947922_35947952_+	ENSG00000025293@chr20_35950123_35950153_+	-1.93183	1.62365	0.000361841	0.0059547	3'UTR-3'UTR	88	Long
ENSG00000052723	SIKE1	protein_coding	Down|Up	Long	ENSG00000052723@chr1_114779107_114779137_-	ENSG00000052723@chr1_114772775_114772805_-	-1.70683	1.83951	0.000132666	0.0466584	Intron-3'UTR	89	Long
ENSG00000124006	OBSL1	protein_coding	Down|Up	Long	ENSG00000124006@chr2_219561722_219561752_-	ENSG00000124006@chr2_219555237_219555267_-	-0.975271	2.55764	0.0328495	0.0192277	Intron-Intron	90	Long
ENSG00000113161	HMGCR	protein_coding	Down|Up	Long	ENSG00000113161@chr5_75360397_75360427_+	ENSG00000113161@chr5_75361880_75361910_+	-2.06055	1.47091	0.00712672	0.00488422	3'UTR-3'UTR	91	Long
ENSG00000120137	PANK3	protein_coding	Down|Up	Long	ENSG00000120137@chr5_168557520_168557550_-	ENSG00000120137@chr5_168548811_168548841_-	-1.46414	2.05504	0.00898835	0.0177434	3'UTR-3'UTR	92	Long
ENSG00000168092	PAFAH1B2	protein_coding	Down|Up	Long	ENSG00000168092@chr11_117168013_117168043_+	ENSG00000168092@chr11_117170772_117170802_+	-0.993934	2.51742	0.0225269	2.68424e-05	Intron-Intron	93	Long
ENSG00000115641	FHL2	protein_coding	Down|Up	Long	ENSG00000115641@chr2_105373002_105373032_-	ENSG00000115641@chr2_105361249_105361279_-	-1.7814	1.72829	0.00601084	0.00503839	Intron-3'UTR	94	Long
ENSG00000112062	MAPK14	protein_coding	Down|Up	Long	ENSG00000112062@chr6_36108502_36108532_+	ENSG00000112062@chr6_36109920_36109950_+	-1.68552	1.81234	0.00381524	0.0168619	3'UTR-3'UTR	95	Long
ENSG00000124164	VAPB	protein_coding	Down|Up	Long	ENSG00000124164@chr20_58444308_58444338_+	ENSG00000124164@chr20_58445166_58445196_+	-0.863324	2.60906	0.0443194	0.00135534	3'UTR-3'UTR	96	Long
ENSG00000243317	STMP1	nonsense_mediated_decay	Down|Up	Long	ENSG00000243317@chr7_135662891_135662921_+	ENSG00000243317@chr7_135674752_135674811_+	-1.1266	2.34512	0.0346062	0.0185689	Intron-3'UTR	97	Long
ENSG00000130150	MOSPD2	protein_coding	Down|Up	Long	ENSG00000130150@chrX_14919957_14919987_+	ENSG00000130150@chrX_14922136_14922166_+	-1.46104	1.99734	0.00472742	0.00146666	Intron-3'UTR	98	Long
ENSG00000161011	SQSTM1	processed_transcript	Down|Up	Long	ENSG00000161011@chr5_179833383_179833413_+	ENSG00000161011@chr5_179836730_179836790_+	-1.3134	2.14367	0.019255	7.35821e-05	Intron-3'UTR	99	Long
ENSG00000083844	ZNF264	protein_coding	Down|Up	Long	ENSG00000083844@chr19_57194917_57194947_+	ENSG00000083844@chr19_57214892_57214922_+	-1.1185	2.33756	0.0432061	0.0217029	Intron-3'UTR	100	Long
ENSG00000205268	PDE7A	protein_coding	Down|Up	Long	ENSG00000205268@chr8_65718353_65718408_-	ENSG00000205268@chr8_65718069_65718099_-	-1.38378	2.05742	0.00290445	0.0171469	3'UTR-3'UTR	101	Long
ENSG00000135480	KRT7	processed_transcript	Down|Up	Long	ENSG00000135480@chr12_52243614_52243644_+	ENSG00000135480@chr12_52255823_52255878_+	-1.45215	1.97419	0.0176327	0.0180237	Intron-3'UTR	102	Long
ENSG00000165732	DDX21	protein_coding	Down|Up	Long	ENSG00000165732@chr10_68983084_68983114_+	ENSG00000165732@chr10_68983343_68983373_+	-1.17545	2.25019	0.02754	0.000321924	3'UTR-3'UTR	103	Long
ENSG00000196236	XPNPEP3	retained_intron	Down|Up	Long	ENSG00000196236@chr22_40926525_40926555_+	ENSG00000196236@chr22_40932785_40932815_+	-1.16422	2.26082	0.0102431	0.0238997	3'UTR-3'UTR	104	Long
ENSG00000205531	NAP1L4	protein_coding	Down|Up	Long	ENSG00000205531@chr11_2945385_2945415_-	ENSG00000205531@chr11_2944894_2944924_-	-1.37277	2.05196	0.0298899	0.0126825	3'UTR-3'UTR	105	Long
ENSG00000113719	ERGIC1	protein_coding	Down|Up	Long	ENSG00000113719@chr5_172915240_172915270_+	ENSG00000113719@chr5_172952503_172952533_+	-2.24857	1.17505	0.0023543	0.00195646	Intron-3'UTR	106	Long
ENSG00000123415	SMUG1	processed_transcript	Down|Up	Long	ENSG00000123415@chr12_54187936_54187966_-	ENSG00000123415@chr12_54179863_54179893_-	-2.28607	1.12017	0.0134639	0.0330783	Intron-3'UTR	107	Long
ENSG00000106799	TGFBR1	protein_coding	Down|Up	Long	ENSG00000106799@chr9_99149421_99149477_+	ENSG00000106799@chr9_99153424_99153454_+	-1.78891	1.61448	0.000324884	0.00229639	3'UTR-3'UTR	108	Long
ENSG00000214517	PPME1	processed_transcript	Down|Up	Long	ENSG00000214517@chr11_74205715_74205745_+	ENSG00000214517@chr11_74254673_74254703_+	-2.69158	0.697241	0.00109837	0.0449229	Intron-3'UTR	109	Long
ENSG00000184743	ATL3	protein_coding	Down|Up	Long	ENSG00000184743@chr11_63629091_63629121_-	ENSG00000184743@chr11_63624282_63624312_-	-1.05793	2.32959	0.044865	0.00333231	3'UTR-3'UTR	110	Long
ENSG00000153814	JAZF1	protein_coding	Down|Up	Long	ENSG00000153814@chr7_27832501_27832531_-	ENSG00000153814@chr7_27830573_27830603_-	-1.48958	1.89357	0.00906193	0.000228186	3'UTR-3'UTR	111	Long
ENSG00000237499	WAKMAR2	lncRNA	Down|Up	Long	ENSG00000237499.2@chr6_137827050_137827080_-	ENSG00000237499.2@chr6_137649205_137649235_-	-1.90768	1.47537	0.00074305	0.0423031	LncRNA-LncRNA	112	Long
ENSG00000087448	KLHL42	nonsense_mediated_decay	Down|Up	Long	ENSG00000087448@chr12_27798136_27798193_+	ENSG00000087448@chr12_27802692_27802722_+	-1.18735	2.19356	0.00262146	0.00062309	3'UTR-3'UTR	113	Long
ENSG00000128595	CALU	protein_coding	Down|Up	Long	ENSG00000128595@chr7_128769361_128769391_+	ENSG00000128595@chr7_128770197_128770227_+	-1.29909	2.06924	0.000547981	0.0299558	3'UTR-3'UTR	114	Long
ENSG00000186907	RTN4RL2	protein_coding	Down|Up	Long	ENSG00000186907@chr11_57468815_57468845_+	ENSG00000186907@chr11_57477479_57477534_+	-1.85137	1.50738	0.0322417	0.00364839	Intron-3'UTR	115	Long
ENSG00000162441	LZIC	protein_coding	Down|Up	Long	ENSG00000162441@chr1_9930234_9930290_-	ENSG00000162441@chr1_9926619_9926649_-	-1.09683	2.23949	0.0236788	0.0366706	Intron-Intron	116	Long
ENSG00000103148	NPRL3	retained_intron	Down|Up	Long	ENSG00000103148@chr16_84271_84301_-	ENSG00000103148@chr16_83211_83241_-	-1.06401	2.25302	0.0246445	0.0386302	3'UTR-3'UTR	117	Long
ENSG00000251381	LINC00958	lncRNA	Down|Up	Long	ENSG00000251381.2@chr11_12964693_12964723_-	ENSG00000251381.2@chr11_12961946_12961976_-	-1.11931	2.18572	0.0114691	0.00791882	LncRNA-LncRNA	118	Long
ENSG00000198818	SFT2D1	protein_coding	Down|Up	Long	ENSG00000198818@chr6_166320028_166320058_-	ENSG00000198818@chr6_166319728_166319758_-	-0.795067	2.50209	0.0214282	0.00114625	3'UTR-3'UTR	119	Long
ENSG00000037757	MRI1	protein_coding	Down|Up	Long	ENSG00000037757@chr19_13772971_13773001_+	ENSG00000037757@chr19_13773946_13773976_+	-1.65498	1.62924	0.00954948	0.00705142	3'UTR-3'UTR	120	Long
ENSG00000070214	SLC44A1	protein_coding	Down|Up	Long	ENSG00000070214@chr9_105389209_105389239_+	ENSG00000070214@chr9_105390271_105390301_+	-1.93283	1.33386	0.0146183	0.0154149	Intron-Intron	121	Long
ENSG00000112972	HMGCS1	protein_coding	Down|Up	Long	ENSG00000112972@chr5_43290752_43290782_-	ENSG00000112972@chr5_43289753_43289808_-	-1.3676	1.88401	0.000115181	0.00491775	3'UTR-3'UTR	122	Long
ENSG00000135114	OASL	protein_coding	Down|Up	Long	ENSG00000135114@chr12_121023742_121023772_-	ENSG00000135114@chr12_121017763_121017793_-	-1.8039	1.4447	0.00347206	0.000198669	Intron-3'UTR	123	Long
ENSG00000176463	SLCO3A1	protein_coding	Down|Up	Long	ENSG00000176463@chr15_92104727_92104757_+	ENSG00000176463@chr15_92172405_92172435_+	-1.45428	1.79202	0.00670122	4.32626e-05	Intron-3'UTR	124	Long
ENSG00000143365	RORC	protein_coding	Down|Up	Long	ENSG00000143365@chr1_151814329_151814359_-	ENSG00000143365@chr1_151806107_151806137_-	-2.11125	1.1287	0.0103555	0.0437609	Intron-3'UTR	125	Long
ENSG00000175595	ERCC4	protein_coding	Down|Up	Long	ENSG00000175595@chr16_13948773_13948803_+	ENSG00000175595@chr16_13952164_13952194_+	-2.15414	1.06967	0.00728717	0.0287567	3'UTR-3'UTR	126	Long
ENSG00000197746	PSAP	protein_coding	Down|Up	Long	ENSG00000197746@chr10_71817316_71817346_-	ENSG00000197746@chr10_71816992_71817022_-	-1.37624	1.84642	0.00935456	0.0177203	3'UTR-3'UTR	127	Long
ENSG00000114302	PRKAR2A	protein_coding	Down|Up	Long	ENSG00000114302@chr3_48751237_48751293_-	ENSG00000114302@chr3_48746891_48746921_-	-1.31358	1.90715	0.0491646	0.00678833	Intron-3'UTR	128	Long
ENSG00000122042	UBL3	protein_coding	Down|Up	Long	ENSG00000122042@chr13_29767080_29767110_-	ENSG00000122042@chr13_29764624_29764654_-	-1.31459	1.89211	0.0054598	0.0368698	3'UTR-3'UTR	129	Long
ENSG00000121579	NAA50	protein_coding	Down|Up	Long	ENSG00000121579@chr3_113721580_113721610_-	ENSG00000121579@chr3_113720558_113720588_-	-0.885382	2.31662	0.0195982	0.00309302	3'UTR-3'UTR	130	Long
ENSG00000184900	SUMO3	protein_coding	Down|Up	Long	ENSG00000184900@chr21_44806624_44806654_-	ENSG00000184900@chr21_44805991_44806021_-	-1.94517	1.24072	0.0416316	0.00443865	3'UTR-3'UTR	131	Long
ENSG00000173193	PARP14	protein_coding	Down|Up	Long	ENSG00000173193@chr3_122720938_122720968_+	ENSG00000173193@chr3_122730810_122730840_+	-2.24996	0.923882	0.00717426	0.00634992	Intron-3'UTR	132	Long
ENSG00000122952	ZWINT	protein_coding	Down|Up	Long	ENSG00000122952@chr10_56358057_56358087_-	ENSG00000122952@chr10_56357822_56357852_-	-2.11014	1.0441	7.42941e-07	0.0450825	3'UTR-3'UTR	133	Long
ENSG00000001167	NFYA	protein_coding	Down|Up	Long	ENSG00000001167@chr6_41098967_41098997_+	ENSG00000001167@chr6_41099833_41099863_+	-1.65402	1.49846	0.00701254	0.0131865	3'UTR-3'UTR	134	Long
ENSG00000089280	FUS	nonsense_mediated_decay	Down|Up	Long	ENSG00000089280@chr16_31186052_31186082_+	ENSG00000089280@chr16_31189174_31189204_+	-1.01762	2.13469	0.0143756	0.00494133	Intron-CDS	135	Long
ENSG00000095002	MSH2	protein_coding	Down|Up	Long	ENSG00000095002@chr2_47482382_47482412_+	ENSG00000095002@chr2_47483064_47483094_+	-2.26168	0.879072	0.0317568	0.0454592	Intron-3'UTR	136	Long
ENSG00000077721	UBE2A	protein_coding	Down|Up	Long	ENSG00000077721@chrX_119576379_119576409_+	ENSG00000077721@chrX_119584050_119584080_+	-1.21663	1.90752	0.0353687	0.00924947	Intron-3'UTR	137	Long
ENSG00000157240	FZD1	protein_coding	Down|Up	Long	ENSG00000157240@chr7_91267104_91267134_+	ENSG00000157240@chr7_91268671_91268701_+	-1.31551	1.80685	0.0110846	0.0182282	3'UTR-3'UTR	138	Long
ENSG00000008283	CYB561	protein_coding	Down|Up	Long	ENSG00000008283@chr17_63434192_63434222_-	ENSG00000008283@chr17_63432611_63432641_-	-1.79242	1.32254	0.01427	0.0311537	3'UTR-3'UTR	139	Long
ENSG00000119878	CRIPT	processed_transcript	Down|Up	Long	ENSG00000119878@chr2_46624313_46624343_+	ENSG00000119878@chr2_46625526_46625556_+	-0.764501	2.34453	0.0216678	0.0269491	3'UTR-3'UTR	140	Long
ENSG00000147162	OGT	retained_intron	Down|Up	Long	ENSG00000147162@chrX_71573793_71573823_+	ENSG00000147162@chrX_71573908_71573938_+	-1.11144	1.99341	0.00209798	0.0214134	3'UTR-3'UTR	141	Long
ENSG00000146054	TRIM7	protein_coding	Down|Up	Long	ENSG00000146054@chr5_181203149_181203179_-	ENSG00000146054@chr5_181193930_181193960_-	-1.71137	1.38718	0.00180132	0.00234588	Intron-3'UTR	142	Long
ENSG00000029153	ARNTL2	protein_coding	Down|Up	Long	ENSG00000029153@chr12_27420560_27420617_+	ENSG00000029153@chr12_27424055_27424085_+	-1.00672	2.08709	0.00768132	0.0028858	3'UTR-3'UTR	143	Long
ENSG00000145623	OSMR	protein_coding	Down|Up	Long	ENSG00000145623@chr5_38886480_38886510_+	ENSG00000145623@chr5_38935315_38935345_+	-1.38332	1.70017	0.0271182	0.0314932	Intron-3'UTR	144	Long
ENSG00000113013	HSPA9	protein_coding	Down|Up	Long	ENSG00000113013@chr5_138561444_138561474_-	ENSG00000113013@chr5_138555009_138555039_-	-1.60617	1.47279	0.0299016	0.00792897	Intron-3'UTR	145	Long
ENSG00000198042	MAK16	retained_intron	Down|Up	Long	ENSG00000198042@chr8_33498911_33498997_+	ENSG00000198042@chr8_33501149_33501179_+	-0.927904	2.14426	0.0408615	4.11588e-05	3'UTR-3'UTR	146	Long
ENSG00000117155	SSX2IP	protein_coding	Down|Up	Long	ENSG00000117155@chr1_84647339_84647369_-	ENSG00000117155@chr1_84646223_84646253_-	-0.875355	2.19633	0.0246222	0.00763794	3'UTR-3'UTR	147	Long
ENSG00000176915	ANKLE2	protein_coding	Down|Up	Long	ENSG00000176915@chr12_132733929_132733959_-	ENSG00000176915@chr12_132725885_132725915_-	-1.55925	1.50086	0.000526635	0.0232104	Intron-3'UTR	148	Long
ENSG00000013583	HEBP1	protein_coding	Down|Up	Long	ENSG00000013583@chr12_12987017_12987047_-	ENSG00000013583@chr12_12975145_12975175_-	-1.61071	1.44087	0.0400032	0.02103	Intron-3'UTR	149	Long
ENSG00000177565	TBL1XR1	processed_transcript	Down|Up	Long	ENSG00000177565@chr3_177024446_177024476_-	ENSG00000177565@chr3_177019344_177019374_-	-0.814101	2.23264	0.0281712	0.0128183	3'UTR-3'UTR	150	Long
ENSG00000198380	GFPT1	protein_coding	Down|Up	Long	ENSG00000198380@chr2_69326055_69326085_-	ENSG00000198380@chr2_69321492_69321548_-	-0.913807	2.12406	0.0203098	0.0436284	3'UTR-3'UTR	151	Long
ENSG00000104643	MTMR9	protein_coding	Down|Up	Long	ENSG00000104643@chr8_11322934_11322964_+	ENSG00000104643@chr8_11323668_11323698_+	-1.27631	1.75876	0.00508633	0.0435216	3'UTR-3'UTR	152	Long
ENSG00000113384	GOLPH3	protein_coding	Down|Up	Long	ENSG00000113384@chr5_32126150_32126180_-	ENSG00000113384@chr5_32124915_32124945_-	-1.62823	1.402	3.06705e-06	0.0148012	3'UTR-3'UTR	153	Long
ENSG00000172943	PHF8	protein_coding	Down|Up	Long	ENSG00000172943@chrX_53943263_53943293_-	ENSG00000172943@chrX_53936916_53936946_-	-1.671	1.35838	0.0361857	0.0393696	Intron-3'UTR	154	Long
ENSG00000113580	NR3C1	protein_coding	Down|Up	Long	ENSG00000113580@chr5_143281811_143281841_-	ENSG00000113580@chr5_143278148_143278178_-	-1.5588	1.46542	0.00447823	0.022154	Intron-3'UTR	155	Long
ENSG00000185896	LAMP1	protein_coding	Down|Up	Long	ENSG00000185896@chr13_113322560_113322590_+	ENSG00000185896@chr13_113322880_113322910_+	-1.49064	1.49769	4.74178e-05	0.0118113	3'UTR-3'UTR	156	Long
ENSG00000148358	GPR107	protein_coding	Down|Up	Long	ENSG00000148358@chr9_130129994_130130024_+	ENSG00000148358@chr9_130137592_130137622_+	-1.60433	1.35927	0.0471306	0.0378755	Intron-3'UTR	157	Long
ENSG00000102024	PLS3	nonsense_mediated_decay	Down|Up	Long	ENSG00000102024@chrX_115649484_115649514_+	ENSG00000102024@chrX_115650295_115650325_+	-1.29628	1.65457	0.00106772	0.00118308	CDS-3'UTR	158	Long
ENSG00000158290	CUL4B	protein_coding	Down|Up	Long	ENSG00000158290@chrX_120526694_120526724_-	ENSG00000158290@chrX_120524791_120524821_-	-1.01536	1.92532	0.0220888	0.000192273	3'UTR-3'UTR	159	Long
ENSG00000101782	RIOK3	retained_intron	Down|Up	Long	ENSG00000101782@chr18_23481484_23481514_+	ENSG00000101782@chr18_23482931_23482961_+	-1.41537	1.52341	0.00565125	0.00662209	3'UTR-3'UTR	160	Long
ENSG00000143797	MBOAT2	protein_coding	Down|Up	Long	ENSG00000143797@chr2_8858172_8858202_-	ENSG00000143797@chr2_8852860_8852890_-	-0.984159	1.9481	0.0146018	0.00549131	3'UTR-3'UTR	161	Long
ENSG00000112294	ALDH5A1	protein_coding	Down|Up	Long	ENSG00000112294@chr6_24533782_24533812_+	ENSG00000112294@chr6_24536971_24537001_+	-0.757165	2.17162	0.0398482	0.0282591	3'UTR-3'UTR	162	Long
ENSG00000175874	CREG2	protein_coding	Down|Up	Long	ENSG00000175874@chr2_101383376_101383406_-	ENSG00000175874@chr2_101345550_101345580_-	-1.27853	1.64906	0.0345457	0.0167786	Intron-3'UTR	163	Long
ENSG00000136536	MARCHF7	protein_coding	Down|Up	Long	ENSG00000136536@chr2_159763120_159763150_+	ENSG00000136536@chr2_159768192_159768251_+	-1.48901	1.43187	0.00219203	0.00659546	Intron-3'UTR	164	Long
ENSG00000086300	SNX10	protein_coding	Down|Up	Long	ENSG00000086300@chr7_26372684_26372714_+	ENSG00000086300@chr7_26374295_26374325_+	-1.13359	1.78387	0.0226632	0.00845645	3'UTR-3'UTR	165	Long
ENSG00000158201	ABHD3	protein_coding	Down|Up	Long	ENSG00000158201@chr18_21682900_21682930_-	ENSG00000158201@chr18_21650901_21650931_-	-1.2959	1.61925	0.00944074	0.00359254	Intron-3'UTR	166	Long
ENSG00000150687	PRSS23	protein_coding	Down|Up	Long	ENSG00000150687@chr11_86933257_86933287_+	ENSG00000150687@chr11_86954066_86954096_+	-1.07308	1.84198	0.0208545	0.00254292	Intron-3'UTR	167	Long
ENSG00000124795	DEK	protein_coding	Down|Up	Long	ENSG00000124795@chr6_18225584_18225614_-	ENSG00000124795@chr6_18224486_18224516_-	-1.53813	1.36486	0.00232056	0.000543479	3'UTR-3'UTR	168	Long
ENSG00000149187	CELF1	protein_coding	Down|Up	Long	ENSG00000149187@chr11_47471927_47471957_-	ENSG00000149187@chr11_47468596_47468626_-	-1.21177	1.68989	0.000168442	0.0221128	Intron-3'UTR	169	Long
ENSG00000151376	ME3	protein_coding	Down|Up	Long	ENSG00000151376@chr11_86556477_86556507_-	ENSG00000151376@chr11_86441271_86441301_-	-1.90193	0.970378	0.010821	0.0285447	Intron-3'UTR	170	Long
ENSG00000143633	C1orf131	protein_coding	Down|Up	Long	ENSG00000143633@chr1_231238876_231238906_-	ENSG00000143633@chr1_231223907_231223937_-	-1.25652	1.59692	0.01178	0.00380533	CDS-3'UTR	171	Long
ENSG00000197965	MPZL1	processed_transcript	Down|Up	Long	ENSG00000197965@chr1_167763484_167763514_+	ENSG00000197965@chr1_167790718_167790748_+	-1.92519	0.916486	0.0108792	0.0208555	Intron-3'UTR	172	Long
ENSG00000115524	SF3B1	nonsense_mediated_decay	Down|Up	Long	ENSG00000115524@chr2_197400251_197400281_-	ENSG00000115524@chr2_197389784_197389814_-	-1.88315	0.958073	0.0409317	0.0107887	Intron-3'UTR	173	Long
ENSG00000120594	PLXDC2	protein_coding	Down|Up	Long	ENSG00000120594@chr10_20164645_20164675_+	ENSG00000120594@chr10_20289005_20289035_+	-1.70919	1.12683	0.0461946	0.0377527	Intron-3'UTR	174	Long
ENSG00000139324	TMTC3	protein_coding	Down|Up	Long	ENSG00000139324@chr12_88195788_88195818_+	ENSG00000139324@chr12_88198999_88199029_+	-1.39367	1.43723	0.0476436	0.00438353	3'UTR-3'UTR	175	Long
ENSG00000196754	S100A2	protein_coding	Down|Up	Long	ENSG00000196754@chr1_153561340_153561370_-	ENSG00000196754@chr1_153561006_153561036_-	-1.73807	1.08091	0.00031719	0.0136769	3'UTR-3'UTR	176	Long
ENSG00000147649	MTDH	protein_coding	Down|Up	Long	ENSG00000147649@chr8_97725164_97725219_+	ENSG00000147649@chr8_97728006_97728036_+	-1.25066	1.56322	0.00443795	0.0113792	3'UTR-3'UTR	177	Long
ENSG00000112078	KCTD20	protein_coding	Down|Up	Long	ENSG00000112078@chr6_36481994_36482024_+	ENSG00000112078@chr6_36491111_36491141_+	-1.60538	1.20493	0.0398107	0.0262208	Intron-3'UTR	178	Long
ENSG00000205133	TRIQK	protein_coding	Down|Up	Long	ENSG00000205133@chr8_92885714_92885744_-	ENSG00000205133@chr8_92885483_92885513_-	-1.21692	1.58765	0.0419856	0.0291667	3'UTR-3'UTR	179	Long
ENSG00000135677	GNS	protein_coding	Down|Up	Long	ENSG00000135677@chr12_64716588_64716618_-	ENSG00000135677@chr12_64714725_64714755_-	-1.05838	1.74331	0.027121	1.45894e-05	3'UTR-3'UTR	180	Long
ENSG00000104131	EIF3J	protein_coding	Down|Up	Long	ENSG00000104131@chr15_44561126_44561156_+	ENSG00000104131@chr15_44561763_44561793_+	-1.07077	1.73062	0.0316668	0.0234296	3'UTR-3'UTR	181	Long
ENSG00000101346	POFUT1	protein_coding	Down|Up	Long	ENSG00000101346@chr20_32235263_32235293_+	ENSG00000101346@chr20_32238501_32238531_+	-2.01034	0.788802	4.44434e-06	0.0457617	3'UTR-3'UTR	182	Long
ENSG00000126775	ATG14	protein_coding	Down|Up	Long	ENSG00000126775@chr14_55369502_55369532_-	ENSG00000126775@chr14_55366391_55366421_-	-1.7748	1.02237	0.0333799	0.0449939	3'UTR-3'UTR	183	Long
ENSG00000145284	SCD5	protein_coding	Down|Up	Long	ENSG00000145284@chr4_82631143_82631173_-	ENSG00000145284@chr4_82629826_82629856_-	-0.974997	1.80541	0.0283698	0.0343803	3'UTR-3'UTR	184	Long
ENSG00000126883	NUP214	protein_coding	Down|Up	Long	ENSG00000126883@chr9_131211339_131211369_+	ENSG00000126883@chr9_131234633_131234663_+	-1.32017	1.4565	0.0058439	0.000161223	Intron-3'UTR	185	Long
ENSG00000116704	SLC35D1	protein_coding	Down|Up	Long	ENSG00000116704@chr1_67004105_67004135_-	ENSG00000116704@chr1_67000323_67000353_-	-1.74873	1.02481	0.0329461	0.00960451	3'UTR-3'UTR	186	Long
ENSG00000135862	LAMC1	protein_coding	Down|Up	Long	ENSG00000135862@chr1_183137872_183137902_+	ENSG00000135862@chr1_183145518_183145548_+	-1.95696	0.805443	1.54082e-06	0.0269258	Intron-3'UTR	187	Long
ENSG00000112893	MAN2A1	protein_coding	Down|Up	Long	ENSG00000112893@chr5_109867310_109867340_+	ENSG00000112893@chr5_109869390_109869420_+	-0.931459	1.82806	0.00518612	0.0163112	3'UTR-3'UTR	188	Long
ENSG00000132603	NIP7	retained_intron	Down|Up	Long	ENSG00000132603@chr16_69341719_69341801_+	ENSG00000132603@chr16_69342870_69342900_+	-0.72262	2.01536	0.04791	0.00522173	3'UTR-3'UTR	189	Long
ENSG00000170421	KRT8	protein_coding	Down|Up	Long	ENSG00000170421@chr12_52946617_52946647_-	ENSG00000170421@chr12_52897478_52897508_-	-1.6138	1.11193	0.0212475	0.0289817	Intron-CDS	190	Long
ENSG00000145860	RNF145	protein_coding	Down|Up	Long	ENSG00000145860@chr5_159157903_159157933_-	ENSG00000145860@chr5_159157670_159157700_-	-0.79303	1.93262	0.0334448	0.0289136	3'UTR-3'UTR	191	Long
ENSG00000169379	ARL13B	protein_coding	Down|Up	Long	ENSG00000169379@chr3_94053443_94053473_+	ENSG00000169379@chr3_94055051_94055081_+	-1.06824	1.6504	0.0388184	0.00844481	3'UTR-3'UTR	192	Long
ENSG00000165312	OTUD1	protein_coding	Down|Up	Long	ENSG00000165312@chr10_23441133_23441163_+	ENSG00000165312@chr10_23441754_23441784_+	-0.890451	1.82403	0.0431285	0.0097559	3'UTR-3'UTR	193	Long
ENSG00000184007	PTP4A2	protein_coding	Down|Up	Long	ENSG00000184007@chr1_31908648_31908678_-	ENSG00000184007@chr1_31906525_31906555_-	-0.990271	1.7211	0.0204228	0.0143524	3'UTR-3'UTR	194	Long
ENSG00000085721	RRN3	protein_coding	Down|Up	Long	ENSG00000085721@chr16_15061288_15061318_-	ENSG00000085721@chr16_15060211_15060241_-	-1.07999	1.62035	0.0123905	0.00877978	3'UTR-3'UTR	195	Long
ENSG00000138286	FAM149B1	protein_coding	Down|Up	Long	ENSG00000138286@chr10_73235422_73235452_+	ENSG00000138286@chr10_73242151_73242181_+	-1.22803	1.46563	0.00600318	0.0197091	Intron-3'UTR	196	Long
ENSG00000030066	NUP160	protein_coding	Down|Up	Long	ENSG00000030066@chr11_47792709_47792739_-	ENSG00000030066@chr11_47778509_47778539_-	-1.1173	1.55998	0.00832307	0.0112801	Intron-3'UTR	197	Long
ENSG00000112378	PERP	protein_coding	Down|Up	Long	ENSG00000112378@chr6_138091911_138091941_-	ENSG00000112378@chr6_138091283_138091313_-	-0.795687	1.86945	0.0142664	0.00593042	3'UTR-3'UTR	198	Long
ENSG00000166295	ANAPC16	protein_coding	Down|Up	Long	ENSG00000166295@chr10_72233799_72233829_+	ENSG00000166295@chr10_72235633_72235690_+	-0.944994	1.70727	0.0182983	0.0168338	3'UTR-3'UTR	199	Long
ENSG00000072840	EVC	protein_coding	Down|Up	Long	ENSG00000072840@chr4_5758281_5758311_+	ENSG00000072840@chr4_5829027_5829057_+	-1.71269	0.93385	0.0359331	0.00570844	Intron-3'UTR	200	Long
ENSG00000110092	CCND1	protein_coding	Down|Up	Long	ENSG00000110092@chr11_69651580_69651610_+	ENSG00000110092@chr11_69653780_69653810_+	-0.667825	1.97373	0.0301892	0.000116608	3'UTR-3'UTR	201	Long
ENSG00000122707	RECK	protein_coding	Down|Up	Long	ENSG00000122707@chr9_36086155_36086210_+	ENSG00000122707@chr9_36124376_36124406_+	-0.946223	1.69301	0.0236283	0.0075558	Intron-3'UTR	202	Long
ENSG00000158828	PINK1	protein_coding	Down|Up	Long	ENSG00000158828@chr1_20650708_20650738_+	ENSG00000158828@chr1_20650827_20650857_+	-0.975036	1.66393	0.0102595	0.00487332	3'UTR-3'UTR	203	Long
ENSG00000015479	MATR3	protein_coding	Down|Up	Long	ENSG00000015479@chr5_139319003_139319033_+	ENSG00000015479@chr5_139330573_139330603_+	-1.05456	1.58314	0.0433907	0.0131031	CDS-3'UTR	204	Long
ENSG00000065150	IPO5	retained_intron	Down|Up	Long	ENSG00000065150@chr13_98021826_98021882_+	ENSG00000065150@chr13_98023048_98023078_+	-0.740687	1.89611	0.0450432	0.000451888	3'UTR-3'UTR	205	Long
ENSG00000174780	SRP72	protein_coding	Down|Up	Long	ENSG00000174780@chr4_56474478_56474508_+	ENSG00000174780@chr4_56503077_56503107_+	-1.8948	0.736108	0.01538	0.0424713	Intron-3'UTR	206	Long
ENSG00000124783	SSR1	protein_coding	Down|Up	Long	ENSG00000124783@chr6_7289629_7289659_-	ENSG00000124783@chr6_7287771_7287801_-	-0.962286	1.66291	0.0014792	0.00327266	3'UTR-3'UTR	207	Long
ENSG00000135686	KLHL36	protein_coding	Down|Up	Long	ENSG00000135686@chr16_84657949_84657979_+	ENSG00000135686@chr16_84667453_84667483_+	-1.40906	1.21303	0.0159834	0.0153069	Intron-3'UTR	208	Long
ENSG00000072274	TFRC	protein_coding	Down|Up	Long	ENSG00000072274@chr3_196051720_196051750_-	ENSG00000072274@chr3_196049284_196049314_-	-1.3604	1.26	0.0206929	0.000489579	3'UTR-3'UTR	209	Long
ENSG00000118816	CCNI	protein_coding	Down|Up	Long	ENSG00000118816@chr4_77047881_77047911_-	ENSG00000118816@chr4_77047470_77047500_-	-1.07834	1.53789	0.0475226	0.0100891	3'UTR-3'UTR	210	Long
ENSG00000272606	AC015982.2	lncRNA	Down|Up	Long	ENSG00000272606.1@chr2_55618318_55618373_+	ENSG00000272606.1@chr2_55636067_55636097_+	-1.3132	1.28771	0.0153793	0.0144053	LncRNA-LncRNA	211	Long
ENSG00000002016	RAD52	protein_coding	Down|Up	Long	ENSG00000002016@chr12_912256_912286_-	ENSG00000002016@chr12_911085_911115_-	-1.33075	1.26763	0.0319982	0.0332445	3'UTR-3'UTR	212	Long
ENSG00000255872	AL138752.2	nonsense_mediated_decay	Down|Up	Long	ENSG00000255872@chr9_37879488_37879518_-	ENSG00000255872@chr9_37867566_37867596_-	-1.46367	1.1335	0.00890763	0.0215399	Intron-Intron	213	Long
ENSG00000173821	RNF213	protein_coding	Down|Up	Long	ENSG00000173821@chr17_80393910_80393940_+	ENSG00000173821@chr17_80395189_80395219_+	-1.3414	1.25492	0.0233589	0.000301298	3'UTR-3'UTR	214	Long
ENSG00000183283	DAZAP2	protein_coding	Down|Up	Long	ENSG00000183283@chr12_51242811_51242841_+	ENSG00000183283@chr12_51243354_51243384_+	-0.792035	1.80399	0.0141035	0.0154445	Intron-Intron	215	Long
ENSG00000150712	MTMR12	protein_coding	Down|Up	Long	ENSG00000150712@chr5_32229572_32229602_-	ENSG00000150712@chr5_32227153_32227183_-	-1.28536	1.31048	0.0096728	0.038386	3'UTR-3'UTR	216	Long
ENSG00000131626	PPFIA1	protein_coding	Down|Up	Long	ENSG00000131626@chr11_70378316_70378346_+	ENSG00000131626@chr11_70384127_70384157_+	-1.11091	1.48235	0.0109289	0.00958758	Intron-3'UTR	217	Long
ENSG00000108854	SMURF2	protein_coding	Down|Up	Long	ENSG00000108854@chr17_64659517_64659547_-	ENSG00000108854@chr17_64542436_64542466_-	-0.904317	1.68251	0.0068522	0.0368214	Intron-3'UTR	218	Long
ENSG00000140859	KIFC3	protein_coding	Down|Up	Long	ENSG00000140859@chr16_57790918_57790948_-	ENSG00000140859@chr16_57758576_57758606_-	-0.947354	1.62484	0.0312718	0.0283494	Intron-3'UTR	219	Long
ENSG00000135837	CEP350	protein_coding	Down|Up	Long	ENSG00000135837@chr1_180111164_180111194_+	ENSG00000135837@chr1_180114646_180114676_+	-0.947671	1.62211	0.00643635	0.0119491	3'UTR-3'UTR	220	Long
ENSG00000132356	PRKAA1	protein_coding	Down|Up	Long	ENSG00000132356@chr5_40762777_40762807_-	ENSG00000132356@chr5_40759920_40759950_-	-1.11675	1.44259	0.0183119	0.00681667	3'UTR-3'UTR	221	Long
ENSG00000102189	EEA1	protein_coding	Down|Up	Long	ENSG00000102189@chr12_92775723_92775753_-	ENSG00000102189@chr12_92772578_92772608_-	-1.11082	1.43613	0.0456111	0.0164544	3'UTR-3'UTR	222	Long
ENSG00000077147	TM9SF3	protein_coding	Down|Up	Long	ENSG00000077147@chr10_96522099_96522129_-	ENSG00000077147@chr10_96521312_96521342_-	-1.32079	1.22483	0.0038163	0.0108741	3'UTR-3'UTR	223	Long
ENSG00000111897	SERINC1	protein_coding	Down|Up	Long	ENSG00000111897@chr6_122444752_122444782_-	ENSG00000111897@chr6_122443561_122443591_-	-1.16991	1.34627	0.0213953	0.0427828	3'UTR-3'UTR	224	Long
ENSG00000137845	ADAM10	protein_coding	Down|Up	Long	ENSG00000137845@chr15_58597184_58597214_-	ENSG00000137845@chr15_58595626_58595656_-	-1.05698	1.45744	0.00307125	0.00877256	3'UTR-3'UTR	225	Long
ENSG00000213639	PPP1CB	protein_coding	Down|Up	Long	ENSG00000213639@chr2_28799531_28799561_+	ENSG00000213639@chr2_28802907_28802967_+	-1.3363	1.17404	0.00116502	0.0165039	3'UTR-3'UTR	226	Long
ENSG00000109519	GRPEL1	protein_coding	Down|Up	Long	ENSG00000109519@chr4_7060932_7060962_-	ENSG00000109519@chr4_7060191_7060221_-	-1.39476	1.11166	0.00157523	0.0069419	CDS-3'UTR	227	Long
ENSG00000167460	TPM4	protein_coding	Down|Up	Long	ENSG00000167460@chr19_16077713_16077743_+	ENSG00000167460@chr19_16102768_16102824_+	-1.33091	1.173	0.0408729	0.00408208	Intron-3'UTR	228	Long
ENSG00000164631	ZNF12	protein_coding	Down|Up	Long	ENSG00000164631@chr7_6703954_6703984_-	ENSG00000164631@chr7_6688652_6688682_-	-0.987843	1.50323	0.0379393	0.0142191	Intron-3'UTR	229	Long
ENSG00000160131	VMA21	processed_transcript	Down|Up	Long	ENSG00000160131@chrX_151405078_151405108_+	ENSG00000160131@chrX_151407405_151407435_+	-0.781164	1.69775	0.0202152	0.0324299	3'UTR-3'UTR	230	Long
ENSG00000166483	WEE1	protein_coding	Down|Up	Long	ENSG00000166483@chr11_9588887_9588917_+	ENSG00000166483@chr11_9589464_9589494_+	-1.32064	1.1567	0.000871522	0.00798368	3'UTR-3'UTR	231	Long
ENSG00000110315	RNF141	protein_coding	Down|Up	Long	ENSG00000110315@chr11_10514727_10514757_-	ENSG00000110315@chr11_10512215_10512245_-	-0.701345	1.76597	0.0345424	0.0250003	3'UTR-3'UTR	232	Long
ENSG00000011422	PLAUR	protein_coding	Down|Up	Long	ENSG00000011422@chr19_43651824_43651854_-	ENSG00000011422@chr19_43648683_43648713_-	-1.07998	1.38646	0.0499154	0.00297336	Intron-Intron	233	Long
ENSG00000111358	GTF2H3	protein_coding	Down|Up	Long	ENSG00000111358@chr12_123660422_123660452_+	ENSG00000111358@chr12_123662314_123662344_+	-1.28082	1.17527	0.0252679	0.0435223	3'UTR-3'UTR	234	Long
ENSG00000101290	CDS2	processed_transcript	Down|Up	Long	ENSG00000101290@chr20_5190374_5190404_+	ENSG00000101290@chr20_5191147_5191177_+	-1.04524	1.39682	0.0166912	0.0099326	3'UTR-3'UTR	235	Long
ENSG00000173848	NET1	protein_coding	Down|Up	Long	ENSG00000173848@chr10_5457144_5457174_+	ENSG00000173848@chr10_5458288_5458318_+	-1.66061	0.780099	0.0017337	0.0416381	3'UTR-3'UTR	236	Long
ENSG00000106078	COBL	protein_coding	Down|Up	Long	ENSG00000106078@chr7_51017280_51017310_-	ENSG00000106078@chr7_51016212_51016269_-	-1.14572	1.29322	0.00774247	0.00100496	3'UTR-3'UTR	237	Long
ENSG00000168209	DDIT4	protein_coding	Down|Up	Long	ENSG00000168209@chr10_72275416_72275446_+	ENSG00000168209@chr10_72275731_72275761_+	-1.18579	1.24753	0.00133318	0.018203	3'UTR-3'UTR	238	Long
ENSG00000112096	SOD2	protein_coding	Down|Up	Long	ENSG00000112096@chr6_159726516_159726546_-	ENSG00000112096@chr6_159679539_159679569_-	-1.21927	1.2045	0.0206877	0.00496462	Intron-Intron	239	Long
ENSG00000151694	ADAM17	protein_coding	Down|Up	Long	ENSG00000151694@chr2_9489887_9489917_-	ENSG00000151694@chr2_9488742_9488772_-	-0.898076	1.51525	0.00720147	0.0101799	3'UTR-3'UTR	240	Long
ENSG00000075975	MKRN2	protein_coding	Down|Up	Long	ENSG00000075975@chr3_12582436_12582466_+	ENSG00000075975@chr3_12583729_12583759_+	-0.821788	1.5865	0.0304123	0.0096859	3'UTR-3'UTR	241	Long
ENSG00000153989	NUS1	protein_coding	Down|Up	Long	ENSG00000153989@chr6_117707251_117707281_+	ENSG00000153989@chr6_117708189_117708219_+	-1.17292	1.23517	0.014181	0.0397045	3'UTR-3'UTR	242	Long
ENSG00000130119	GNL3L	nonsense_mediated_decay	Down|Up	Long	ENSG00000130119@chrX_54560694_54560724_+	ENSG00000130119@chrX_54567822_54567852_+	-1.22458	1.173	0.0178673	0.0389601	3'UTR-3'UTR	243	Long
ENSG00000150593	PDCD4	protein_coding	Down|Up	Long	ENSG00000150593@chr10_110898112_110898142_+	ENSG00000150593@chr10_110899860_110899890_+	-0.958601	1.43487	0.007621	0.00115845	3'UTR-3'UTR	244	Long
ENSG00000150787	PTS	nonsense_mediated_decay	Down|Up	Long	ENSG00000150787@chr11_112233370_112233400_+	ENSG00000150787@chr11_112233494_112233524_+	-1.5057	0.885774	0.0233569	0.039525	Intron-CDS	245	Long
ENSG00000149679	CABLES2	protein_coding	Down|Up	Long	ENSG00000149679@chr20_62402232_62402262_-	ENSG00000149679@chr20_62388709_62388739_-	-1.06723	1.3228	0.0314285	0.0235731	Intron-3'UTR	246	Long
ENSG00000125304	TM9SF2	protein_coding	Down|Up	Long	ENSG00000125304@chr13_99562889_99562944_+	ENSG00000125304@chr13_99563235_99563265_+	-1.28027	1.1065	0.01408	0.0290689	3'UTR-3'UTR	247	Long
ENSG00000110880	CORO1C	protein_coding	Down|Up	Long	ENSG00000110880@chr12_108647177_108647207_-	ENSG00000110880@chr12_108646821_108646851_-	-1.00681	1.35065	0.00226634	0.0119833	3'UTR-3'UTR	248	Long
ENSG00000172380	GNG12	protein_coding	Down|Up	Long	ENSG00000172380@chr1_67832517_67832547_-	ENSG00000172380@chr1_67704849_67704879_-	-1.37169	0.983336	0.0454313	0.0411252	Intron-3'UTR	249	Long
ENSG00000164284	GRPEL2	protein_coding	Down|Up	Long	ENSG00000164284@chr5_149351333_149351363_+	ENSG00000164284@chr5_149354440_149354470_+	-1.41849	0.936425	2.55157e-05	0.0107725	3'UTR-3'UTR	250	Long
ENSG00000055917	PUM2	protein_coding	Down|Up	Long	ENSG00000055917@chr2_20251288_20251318_-	ENSG00000055917@chr2_20248906_20248936_-	-1.27824	1.0618	4.25829e-05	0.0379903	3'UTR-3'UTR	251	Long
ENSG00000138303	ASCC1	protein_coding	Down|Up	Long	ENSG00000138303@chr10_72097122_72097152_-	ENSG00000138303@chr10_72096821_72096851_-	-0.786907	1.55228	0.029302	0.0176682	3'UTR-3'UTR	252	Long
CATG00000049664	CATG00000049664.1	#N/A	Down|Up	Long	CATG00000049664.1@chr2_112583053_112583083_-	CATG00000049664.1@chr2_112576166_112576196_-	-1.53653	0.787524	0.0441767	0.0481159	LncRNA-LncRNA	253	Long
ENSG00000169604	ANTXR1	protein_coding	Down|Up	Long	ENSG00000169604@chr2_69103414_69103444_+	ENSG00000169604@chr2_69249297_69249327_+	-1.21578	1.10564	0.026097	0.011254	Intron-3'UTR	254	Long
ENSG00000080822	CLDND1	protein_coding	Down|Up	Long	ENSG00000080822@chr3_98516593_98516623_-	ENSG00000080822@chr3_98515599_98515629_-	-0.886378	1.43372	0.0201527	0.0111145	3'UTR-3'UTR	255	Long
ENSG00000188725	SMIM15	protein_coding	Down|Up	Long	ENSG00000188725@chr5_61159506_61159536_-	ENSG00000188725@chr5_61158602_61158632_-	-1.22272	1.09276	0.035183	0.040503	3'UTR-3'UTR	256	Long
ENSG00000075239	ACAT1	protein_coding	Down|Up	Long	ENSG00000075239@chr11_108139021_108139051_+	ENSG00000075239@chr11_108147537_108147594_+	-1.30678	1.00054	0.0420774	0.00787874	Intron-3'UTR	257	Long
ENSG00000102531	FNDC3A	protein_coding	Down|Up	Long	ENSG00000102531@chr13_49207391_49207421_+	ENSG00000102531@chr13_49209563_49209593_+	-1.13895	1.16243	0.000854432	0.00718645	3'UTR-3'UTR	258	Long
ENSG00000143641	GALNT2	processed_transcript	Down|Up	Long	ENSG00000143641@chr1_230279544_230279574_+	ENSG00000143641@chr1_230281929_230281959_+	-0.899003	1.40006	0.0210712	0.0104549	3'UTR-3'UTR	259	Long
ENSG00000179889	PDXDC1	protein_coding	Down|Up	Long	ENSG00000179889@chr16_15036507_15036537_+	ENSG00000179889@chr16_15037486_15037516_+	-0.937549	1.35506	0.0157803	0.0134798	Intron-Intron	260	Long
ENSG00000080824	HSP90AA1	protein_coding	Down|Up	Long	ENSG00000080824@chr14_102081633_102081663_-	ENSG00000080824@chr14_102081375_102081405_-	-0.78527	1.48985	0.0261156	0.00724216	3'UTR-3'UTR	261	Long
ENSG00000182220	ATP6AP2	protein_coding	Down|Up	Long	ENSG00000182220@chrX_40605854_40605884_+	ENSG00000182220@chrX_40606365_40606395_+	-0.916413	1.35681	0.00578233	0.0136104	3'UTR-3'UTR	262	Long
ENSG00000134247	PTGFRN	protein_coding	Down|Up	Long	ENSG00000134247@chr1_116987053_116987083_+	ENSG00000134247@chr1_116990323_116990353_+	-1.23355	1.03248	0.000629427	0.0439522	3'UTR-3'UTR	263	Long
ENSG00000087470	DNM1L	protein_coding	Down|Up	Long	ENSG00000087470@chr12_32743585_32743645_+	ENSG00000087470@chr12_32747279_32747309_+	-1.221	1.02898	0.002092	0.047872	3'UTR-3'UTR	264	Long
ENSG00000137812	KNL1	protein_coding	Down|Up	Long	ENSG00000137812@chr15_40662277_40662307_+	ENSG00000137812@chr15_40664185_40664215_+	-1.15045	1.06196	0.0302025	0.0144383	3'UTR-3'UTR	265	Long
ENSG00000100558	PLEK2	protein_coding	Down|Up	Long	ENSG00000100558@chr14_67386984_67387014_-	ENSG00000100558@chr14_67385273_67385303_-	-1.3025	0.906616	0.0015472	0.0311673	3'UTR-3'UTR	266	Long
ENSG00000088448	ANKRD10	protein_coding	Down|Up	Long	ENSG00000088448@chr13_110892698_110892728_-	ENSG00000088448@chr13_110878743_110878773_-	-1.00477	1.19486	0.00389108	0.032745	Intron-3'UTR	267	Long
ENSG00000166471	TMEM41B	nonsense_mediated_decay	Down|Up	Long	ENSG00000166471@chr11_9310656_9310686_-	ENSG00000166471@chr11_9281250_9281280_-	-1.10971	1.08617	0.00556952	0.0268157	Intron-Intron	268	Long
ENSG00000102743	SLC25A15	processed_transcript	Down|Up	Long	ENSG00000102743@chr13_40809799_40809829_+	ENSG00000102743@chr13_40812395_40812425_+	-0.968971	1.21823	0.0295772	0.00137196	3'UTR-3'UTR	269	Long
ENSG00000134250	NOTCH2	protein_coding	Down|Up	Long	ENSG00000134250@chr1_119914466_119914496_-	ENSG00000134250@chr1_119912387_119912417_-	-0.855188	1.3292	0.0209113	0.0129739	3'UTR-3'UTR	270	Long
ENSG00000180628	PCGF5	protein_coding	Down|Up	Long	ENSG00000180628@chr10_91278637_91278694_+	ENSG00000180628@chr10_91280954_91280984_+	-0.932826	1.24442	0.0179324	0.0154943	3'UTR-3'UTR	271	Long
ENSG00000117335	CD46	protein_coding	Down|Up	Long	ENSG00000117335@chr1_207793626_207793656_+	ENSG00000117335@chr1_207795314_207795344_+	-0.758171	1.41894	0.0236269	0.0113921	3'UTR-3'UTR	272	Long
ENSG00000178607	ERN1	protein_coding	Down|Up	Long	ENSG00000178607@chr17_64042848_64042878_-	ENSG00000178607@chr17_64039293_64039323_-	-1.0381	1.1332	0.0422976	0.0142696	3'UTR-3'UTR	273	Long
ENSG00000001630	CYP51A1	protein_coding	Down|Up	Long	ENSG00000001630@chr7_92113584_92113614_-	ENSG00000001630@chr7_92112376_92112406_-	-0.81984	1.34457	0.0451576	0.00864846	3'UTR-3'UTR	274	Long
ENSG00000099622	CIRBP	protein_coding	Down|Up	Long	ENSG00000099622@chr19_1272518_1272548_+	ENSG00000099622@chr19_1272755_1272785_+	-0.803358	1.35919	0.0354276	0.0447245	Intron-Intron	275	Long
ENSG00000114850	SSR3	protein_coding	Down|Up	Long	ENSG00000114850@chr3_156543068_156543098_-	ENSG00000114850@chr3_156542896_156542926_-	-0.832371	1.32683	0.00615451	0.045085	3'UTR-3'UTR	276	Long
ENSG00000136738	STAM	protein_coding	Down|Up	Long	ENSG00000136738@chr10_17715161_17715191_+	ENSG00000136738@chr10_17715769_17715799_+	-0.804994	1.34217	0.0322305	0.00742405	3'UTR-3'UTR	277	Long
ENSG00000267228	AC012254.2	nonsense_mediated_decay	Down|Up	Long	ENSG00000267228@chr18_47156030_47156060_-	ENSG00000267228@chr18_47155302_47155332_-	-0.910493	1.22763	0.0131311	0.0189187	3'UTR-3'UTR	278	Long
ENSG00000138071	ACTR2	nonsense_mediated_decay	Down|Up	Long	ENSG00000138071@chr2_65268728_65268758_+	ENSG00000138071@chr2_65269954_65269984_+	-0.91143	1.21709	0.00507176	0.0165343	3'UTR-3'UTR	279	Long
ENSG00000175376	EIF1AD	protein_coding	Down|Up	Long	ENSG00000175376@chr11_65998425_65998455_-	ENSG00000175376@chr11_65992009_65992039_-	-1.15827	0.941731	0.000710207	0.048332	3'UTR-3'UTR	280	Long
ENSG00000078124	ACER3	protein_coding	Down|Up	Long	ENSG00000078124@chr11_77020543_77020626_+	ENSG00000078124@chr11_77022713_77022769_+	-1.00907	1.07877	0.0324006	0.047037	3'UTR-3'UTR	281	Long
ENSG00000136273	HUS1	protein_coding	Down|Up	Long	ENSG00000136273@chr7_47965194_47965224_-	ENSG00000136273@chr7_47963351_47963381_-	-0.795557	1.29013	0.0213368	0.0472662	Intron-3'UTR	282	Long
ENSG00000172339	ALG14	protein_coding	Down|Up	Long	ENSG00000172339@chr1_94999344_94999374_-	ENSG00000172339@chr1_94982986_94983016_-	-1.17803	0.89559	0.0236017	0.0324851	Intron-3'UTR	283	Long
ENSG00000205339	IPO7	nonsense_mediated_decay	Down|Up	Long	ENSG00000205339@chr11_9445578_9445608_+	ENSG00000205339@chr11_9446683_9446713_+	-1.02753	1.03896	0.00302414	0.0179978	3'UTR-3'UTR	284	Long
ENSG00000085719	CPNE3	protein_coding	Down|Up	Long	ENSG00000085719@chr8_86558522_86558552_+	ENSG00000085719@chr8_86561466_86561496_+	-0.999984	1.05955	0.0358963	0.0476191	3'UTR-3'UTR	285	Long
ENSG00000104613	INTS10	nonsense_mediated_decay	Down|Up	Long	ENSG00000104613@chr8_19824038_19824068_+	ENSG00000104613@chr8_19852031_19852061_+	-1.27762	0.780768	0.00182806	0.0223702	Intron-3'UTR	286	Long
ENSG00000115652	UXS1	retained_intron	Down|Up	Long	ENSG00000115652@chr2_106093653_106093683_-	ENSG00000115652@chr2_106093533_106093563_-	-1.03039	1.0245	0.0495	0.0229963	3'UTR-3'UTR	287	Long
ENSG00000237973	MTCO1P12	unprocessed_pseudogene	Down|Up	Long	ENSG00000237973@chr1_631163_631193_+	ENSG00000237973@chr1_632662_632692_+	-0.71476	1.31903	0.0474272	0.000364686	Pseudogene-Pseudogene	288	Long
ENSG00000166181	API5	protein_coding	Down|Up	Long	ENSG00000166181@chr11_43342682_43342712_+	ENSG00000166181@chr11_43344346_43344376_+	-0.984513	1.04891	0.0271714	0.00535632	3'UTR-3'UTR	289	Long
ENSG00000159217	IGF2BP1	protein_coding	Down|Up	Long	ENSG00000159217@chr17_49049760_49049790_+	ENSG00000159217@chr17_49051066_49051096_+	-0.803694	1.22242	0.025488	0.0145058	3'UTR-3'UTR	290	Long
ENSG00000132781	MUTYH	protein_coding	Down|Up	Long	ENSG00000132781@chr1_45329242_45329272_-	ENSG00000132781@chr1_45328465_45328495_-	-1.26506	0.752003	0.00853857	0.0357218	3'UTR-3'UTR	291	Long
ENSG00000186432	KPNA4	protein_coding	Down|Up	Long	ENSG00000186432@chr3_160501777_160501832_-	ENSG00000186432@chr3_160500178_160500208_-	-1.09517	0.907871	0.0215299	0.0394275	3'UTR-3'UTR	292	Long
ENSG00000145907	G3BP1	protein_coding	Down|Up	Long	ENSG00000145907@chr5_151804135_151804165_+	ENSG00000145907@chr5_151805172_151805202_+	-0.997064	0.989453	0.0013604	0.0425313	3'UTR-3'UTR	293	Long
ENSG00000149591	TAGLN	protein_coding	Down|Up	Long	ENSG00000149591@chr11_117204762_117204792_+	ENSG00000149591@chr11_117205152_117205182_+	-1.11632	0.814131	0.0318621	0.0193696	3'UTR-3'UTR	294	Long
ENSG00000161010	MRNIP	nonsense_mediated_decay	Down|Up	Long	ENSG00000161010@chr5_179837276_179837306_-	ENSG00000161010@chr5_179836954_179836984_-	-0.708242	1.21553	0.0487556	0.00439578	3'UTR-3'UTR	295	Long
ENSG00000165678	GHITM	protein_coding	Down|Up	Long	ENSG00000165678@chr10_84152602_84152657_+	ENSG00000165678@chr10_84152850_84152880_+	-0.846623	1.06825	0.0338101	0.032312	3'UTR-3'UTR	296	Long
ENSG00000049323	LTBP1	protein_coding	Down|Up	Long	ENSG00000049323@chr2_33398865_33398895_+	ENSG00000049323@chr2_33399333_33399363_+	-0.838288	1.06925	0.0180479	0.0155235	3'UTR-3'UTR	297	Long
ENSG00000102158	MAGT1	protein_coding	Down|Up	Long	ENSG00000102158@chrX_77828589_77828619_-	ENSG00000102158@chrX_77826550_77826580_-	-0.9407	0.961849	0.0230334	0.00930376	3'UTR-3'UTR	298	Long
ENSG00000115963	RND3	protein_coding	Down|Up	Long	ENSG00000115963@chr2_150469224_150469254_-	ENSG00000115963@chr2_150468301_150468331_-	-0.92493	0.890483	0.0120006	0.0396503	3'UTR-3'UTR	299	Long
ENSG00000168385	SEPTIN2	protein_coding	Down|Up	Long	ENSG00000168385@chr2_241352064_241352094_+	ENSG00000168385@chr2_241353706_241353736_+	-0.802399	1.00232	0.0262417	0.0268456	3'UTR-3'UTR	300	Long
ENSG00000084693	AGBL5	protein_coding	Down|Up	Long	ENSG00000084693@chr2_27059505_27059535_+	ENSG00000084693@chr2_27070588_27070618_+	-1.03327	0.770059	0.00277865	0.0252047	Intron-3'UTR	301	Long
ENSG00000112697	TMEM30A	protein_coding	Down|Up	Long	ENSG00000112697@chr6_75255742_75255772_-	ENSG00000112697@chr6_75253731_75253761_-	-0.898242	0.891829	0.0294779	0.0448462	3'UTR-3'UTR	302	Long
ENSG00000169609	C15orf40	protein_coding	Down|Up	Long	ENSG00000169609@chr15_83005264_83005294_-	ENSG00000169609@chr15_83004648_83004678_-	-0.820141	0.947521	0.0173381	0.0395685	Intron-Intron	303	Long
ENSG00000141385	AFG3L2	protein_coding	Down|Up	Long	ENSG00000141385@chr18_12358041_12358071_-	ENSG00000141385@chr18_12329075_12329105_-	-1.11238	0.646285	0.0439391	0.0448486	Intron-3'UTR	304	Long
ENSG00000048544	MRPS10	protein_coding	Down|Up	Long	ENSG00000048544@chr6_42208044_42208074_-	ENSG00000048544@chr6_42207743_42207773_-	-0.829972	0.902815	0.0093882	0.0216721	3'UTR-3'UTR	305	Long
ENSG00000124207	CSE1L	protein_coding	Down|Up	Long	ENSG00000124207@chr20_49096558_49096588_+	ENSG00000124207@chr20_49096919_49096949_+	-0.732854	0.968076	0.0358404	0.0453622	3'UTR-3'UTR	306	Long
ENSG00000004455	AK2	protein_coding	Down|Up	Long	ENSG00000004455@chr1_33013044_33013074_-	ENSG00000004455@chr1_33008883_33008913_-	-0.876747	0.808383	0.0310623	0.024766	Intron-3'UTR	307	Long
ENSG00000123268	ATF1	protein_coding	Down|Up	Long	ENSG00000123268@chr12_50819760_50819790_+	ENSG00000123268@chr12_50821041_50821071_+	-0.983628	0.695916	0.0440893	0.0448097	3'UTR-3'UTR	308	Long
ENSG00000090060	PAPOLA	processed_transcript	Down|Up	Long	ENSG00000090060@chr14_96532666_96532696_+	ENSG00000090060@chr14_96566925_96566955_+	-0.739672	0.900614	0.0289479	0.0195601	Intron-3'UTR	309	Long
ENSG00000189403	HMGB1	protein_coding	Down|Up	Long	ENSG00000189403@chr13_30461331_30461361_-	ENSG00000189403@chr13_30459996_30460026_-	-0.727166	0.887149	0.0270524	0.0381157	3'UTR-3'UTR	310	Long
ENSG00000071054	MAP4K4	protein_coding	Down|Up	Long	ENSG00000071054@chr2_101891399_101891429_+	ENSG00000071054@chr2_101892657_101892687_+	-0.645278	0.873865	0.0495278	0.00758732	3'UTR-3'UTR	311	Long
ENSG00000137814	HAUS2	nonsense_mediated_decay	Down|Up	Long	ENSG00000137814@chr15_42567006_42567036_+	ENSG00000137814@chr15_42569964_42569994_+	-0.697575	0.777164	0.0483087	0.0362149	3'UTR-3'UTR	312	Long

## Sheet: Supp_Table 4
Supplementary Table 4. METTL3 regulated APA genes by PAS-seq. Related to Figure 1E.
gene_id	gene_name	transcript_type	type	change	Proximal_APA_id	Distal_APA_id	Proximal_log2FoldChange	Distal_log2FoldChange	Proximal_pvalue	Distal_pvalue	Proximal_Distal	rank	APA
ENSG00000165672	PRDX3	protein_coding	Up|Down	short	ENSG00000165672@chr10_119169745_119169775_-	ENSG00000165672@chr10_119168093_119168152_-	2.56762	-1.87733	0.0048578	1.88866e-05	Intron-3'UTR	1	short
ENSG00000143751	SDE2	protein_coding	Down|Up	Long	ENSG00000143751@chr1_225985186_225985216_-	ENSG00000143751@chr1_225982805_225982835_-	-3.93938	1.17799	2.73035e-06	0.0356462	3'UTR-3'UTR	1	Long
ENSG00000057019	DCBLD2	protein_coding	Up|Down	short	ENSG00000057019@chr3_98855005_98855035_-	ENSG00000057019@chr3_98799334_98799364_-	1.62792	-2.70895	0.0348502	0.000383212	Intron-3'UTR	2	short
ENSG00000138757	G3BP2	protein_coding	Down|Up	Long	ENSG00000138757@chr4_75645213_75645243_-	ENSG00000138757@chr4_75643046_75643076_-	-3.67999	1.21353	9.03865e-08	0.0308203	3'UTR-3'UTR	2	Long
ENSG00000008853	RHOBTB2	protein_coding	Up|Down	short	ENSG00000008853@chr8_23018410_23018440_+	ENSG00000008853@chr8_23022350_23022380_+	2.24003	-2.06344	0.00337676	6.88121e-07	3'UTR-3'UTR	3	short
ENSG00000162923	WDR26	protein_coding	Down|Up	Long	ENSG00000162923@chr1_224389716_224389746_-	ENSG00000162923@chr1_224385275_224385305_-	-2.46069	2.36485	0.00100411	0.00566617	3'UTR-3'UTR	3	Long
ENSG00000198363	ASPH	protein_coding	Up|Down	short	ENSG00000198363@chr8_61713622_61713652_-	ENSG00000198363@chr8_61625825_61625855_-	1.29937	-2.62951	0.0222409	0.00141443	Intron-Intron	4	short
ENSG00000012174	MBTPS2	protein_coding	Down|Up	Long	ENSG00000012174@chrX_21882898_21882928_+	ENSG00000012174@chrX_21885382_21885412_+	-3.63199	1.14848	0.000153938	0.00229273	3'UTR-3'UTR	4	Long
ENSG00000101191	DIDO1	protein_coding	Up|Down	short	ENSG00000101191@chr20_62928683_62928713_-	ENSG00000101191@chr20_62878990_62879020_-	1.31566	-2.36338	0.0245333	0.00472081	Intron-3'UTR	5	short
ENSG00000139921	TMX1	retained_intron	Down|Up	Long	ENSG00000139921@chr14_51254542_51254572_+	ENSG00000139921@chr14_51257333_51257363_+	-2.81757	1.94368	4.29542e-05	0.0220761	3'UTR-3'UTR	5	Long
ENSG00000169604	ANTXR1	protein_coding	Up|Down	short	ENSG00000169604@chr2_69146335_69146365_+	ENSG00000169604@chr2_69246050_69246080_+	1.83618	-1.80563	0.000349839	0.0034181	Intron-3'UTR	6	short
ENSG00000197323	TRIM33	protein_coding	Down|Up	Long	ENSG00000197323@chr1_114397257_114397313_-	ENSG00000197323@chr1_114392790_114392820_-	-3.55025	1.18114	6.49102e-07	0.0158394	3'UTR-3'UTR	6	Long
ENSG00000120256	LRP11	protein_coding	Up|Down	short	ENSG00000120256@chr6_149858041_149858071_-	ENSG00000120256@chr6_149820479_149820509_-	1.23504	-2.0448	0.0119912	0.00188817	Intron-3'UTR	7	short
ENSG00000068305	MEF2A	protein_coding	Down|Up	Long	ENSG00000068305@chr15_99712849_99712879_+	ENSG00000068305@chr15_99716250_99716280_+	-3.37991	1.34222	7.00167e-05	0.0168754	3'UTR-3'UTR	7	Long
ENSG00000105968	H2AZ2	protein_coding	Up|Down	short	ENSG00000105968@chr7_44831978_44832008_-	ENSG00000105968@chr7_44829939_44829969_-	1.71345	-1.53215	0.030993	0.0224422	Intron-3'UTR	8	short
ENSG00000130150	MOSPD2	protein_coding	Down|Up	Long	ENSG00000130150@chrX_14919957_14919987_+	ENSG00000130150@chrX_14922136_14922166_+	-3.03935	1.56401	0.000119414	0.0365781	Intron-3'UTR	8	Long
ENSG00000151376	ME3	protein_coding	Up|Down	short	ENSG00000151376@chr11_86667531_86667561_-	ENSG00000151376@chr11_86486343_86486373_-	1.51169	-1.67327	0.0468614	0.0429674	Intron-Intron	9	short
ENSG00000112893	MAN2A1	protein_coding	Down|Up	Long	ENSG00000112893@chr5_109867401_109867431_+	ENSG00000112893@chr5_109869390_109869420_+	-1.62689	2.97258	3.64496e-05	0.000790932	3'UTR-3'UTR	9	Long
ENSG00000141198	TOM1L1	protein_coding	Up|Down	short	ENSG00000141198@chr17_54961813_54961843_+	ENSG00000141198@chr17_54962322_54962352_+	0.934931	-2.2112	0.0218069	0.0418588	3'UTR-3'UTR	10	short
ENSG00000003989	SLC7A2	protein_coding	Down|Up	Long	ENSG00000003989@chr8_17565416_17565472_+	ENSG00000003989@chr8_17570297_17570327_+	-1.82932	2.7625	0.00677924	5.57756e-05	3'UTR-3'UTR	10	Long
ENSG00000137713	PPP2R1B	protein_coding	Up|Down	short	ENSG00000137713@chr11_111725970_111726000_-	ENSG00000137713@chr11_111725054_111725084_-	1.50698	-1.61619	4.38946e-05	0.0137865	3'UTR-3'UTR	11	short
ENSG00000117500	TMED5	protein_coding	Down|Up	Long	ENSG00000117500@chr1_93156258_93156288_-	ENSG00000117500@chr1_93151901_93151931_-	-2.75137	1.81545	0.00422833	0.00031305	Intron-3'UTR	11	Long
ENSG00000127483	HP1BP3	protein_coding	Up|Down	short	ENSG00000127483@chr1_20754278_20754308_-	ENSG00000127483@chr1_20744781_20744811_-	1.6921	-1.27426	0.0314005	0.00800237	Intron-3'UTR	12	short
ENSG00000066583	ISOC1	protein_coding	Down|Up	Long	ENSG00000066583@chr5_129113083_129113113_+	ENSG00000066583@chr5_129113998_129114028_+	-1.53511	2.93888	0.000189648	4.92626e-07	3'UTR-3'UTR	12	Long
ENSG00000025293	PHF20	processed_transcript	Up|Down	short	ENSG00000025293@chr20_35774852_35774882_+	ENSG00000025293@chr20_35947922_35947952_+	1.10966	-1.80576	0.0309606	0.0495276	Intron-3'UTR	13	short
ENSG00000213639	PPP1CB	protein_coding	Down|Up	Long	ENSG00000213639@chr2_28799348_28799378_+	ENSG00000213639@chr2_28802766_28802796_+	-2.78461	1.64285	0.000392818	0.00555383	3'UTR-3'UTR	13	Long
ENSG00000175265	GOLGA8A	retained_intron	Up|Down	short	ENSG00000175265@chr15_34420029_34420059_-	ENSG00000175265@chr15_34380991_34381021_-	2.01886	-0.882288	0.0156374	0.0199456	Intron-3'UTR	14	short
ENSG00000148943	LIN7C	protein_coding	Down|Up	Long	ENSG00000148943@chr11_27498534_27498564_-	ENSG00000148943@chr11_27494455_27494513_-	-3.40942	0.992074	5.15292e-11	0.0231247	3'UTR-3'UTR	14	Long
ENSG00000101337	TM9SF4	protein_coding	Up|Down	short	ENSG00000101337@chr20_32116599_32116629_+	ENSG00000101337@chr20_32165522_32165552_+	1.67182	-1.1952	0.0413499	0.00605209	Intron-3'UTR	15	short
ENSG00000085491	SLC25A24	protein_coding	Down|Up	Long	ENSG00000085491@chr1_108136157_108136187_-	ENSG00000085491@chr1_108134887_108134917_-	-3.40327	0.990084	4.4822e-06	0.0264898	3'UTR-3'UTR	15	Long
ENSG00000015479	MATR3	protein_coding	Up|Down	short	ENSG00000015479@chr5_139284755_139284785_+	ENSG00000015479@chr5_139329406_139329436_+	1.60364	-1.0596	0.0030589	0.0309073	Intron-3'UTR	16	short
ENSG00000143924	EML4	protein_coding	Down|Up	Long	ENSG00000143924@chr2_42330356_42330386_+	ENSG00000143924@chr2_42332502_42332532_+	-3.46401	0.927291	7.34106e-05	0.0129424	3'UTR-3'UTR	16	Long
ENSG00000157106	SMG1	protein_coding	Up|Down	short	ENSG00000157106@chr16_18804951_18805010_-	ENSG00000157106@chr16_18803060_18803090_-	0.841458	-1.71831	0.043373	0.0416966	3'UTR-3'UTR	17	short
ENSG00000112245	PTP4A1	protein_coding	Down|Up	Long	ENSG00000112245@chr6_63580370_63580400_+	ENSG00000112245@chr6_63582331_63582361_+	-2.48871	1.86562	0.00387182	5.94012e-05	3'UTR-3'UTR	17	Long
ENSG00000111445	RFC5	protein_coding	Up|Down	short	ENSG00000111445@chr12_118032021_118032051_+	ENSG00000111445@chr12_118033440_118033470_+	0.784999	-1.46573	0.0192082	0.00288034	3'UTR-3'UTR	18	short
ENSG00000138660	AP1AR	retained_intron	Down|Up	Long	ENSG00000138660@chr4_112266800_112266830_+	ENSG00000138660@chr4_112270025_112270055_+	-3.34857	0.944233	4.75746e-05	0.0285329	Intron-3'UTR	18	Long
ENSG00000005893	LAMP2	protein_coding	Up|Down	short	ENSG00000005893@chrX_120436494_120436554_-	ENSG00000005893@chrX_120431153_120431183_-	0.916731	-1.19919	0.0107564	0.00630313	Intron-Intron	19	short
ENSG00000138623	SEMA7A	protein_coding	Down|Up	Long	ENSG00000138623@chr15_74410025_74410055_-	ENSG00000138623@chr15_74409708_74409738_-	-2.13784	2.15351	0.000780671	0.000705159	3'UTR-3'UTR	19	Long
ENSG00000120594	PLXDC2	protein_coding	Down|Up	Long	ENSG00000120594@chr10_20164645_20164675_+	ENSG00000120594@chr10_20289005_20289035_+	-2.45023	1.81585	0.026465	0.00861989	Intron-3'UTR	20	Long
ENSG00000134333	LDHA	protein_coding	Down|Up	Long	ENSG00000134333@chr11_18407216_18407246_+	ENSG00000134333@chr11_18407817_18407847_+	-0.994483	3.25327	0.0106917	1.03247e-17	CDS-3'UTR	21	Long
ENSG00000055917	PUM2	protein_coding	Down|Up	Long	ENSG00000055917@chr2_20251288_20251318_-	ENSG00000055917@chr2_20248679_20248709_-	-2.28108	1.8545	2.06632e-12	0.0216099	3'UTR-3'UTR	22	Long
ENSG00000152642	GPD1L	protein_coding	Down|Up	Long	ENSG00000152642@chr3_32165984_32166014_+	ENSG00000152642@chr3_32168679_32168709_+	-3.14713	0.970292	0.000355622	0.0210378	3'UTR-3'UTR	23	Long
ENSG00000187498	COL4A1	protein_coding	Down|Up	Long	ENSG00000187498@chr13_110150253_110150283_-	ENSG00000187498@chr13_110149061_110149091_-	-1.95243	2.12429	4.59388e-05	8.63827e-06	3'UTR-3'UTR	24	Long
ENSG00000089057	SLC23A2	protein_coding	Down|Up	Long	ENSG00000089057@chr20_4856883_4856913_-	ENSG00000089057@chr20_4852460_4852490_-	-3.14715	0.913984	0.00102814	0.0476016	3'UTR-3'UTR	25	Long
ENSG00000172572	PDE3A	protein_coding	Down|Up	Long	ENSG00000172572@chr12_20680448_20680478_+	ENSG00000172572@chr12_20684047_20684077_+	-1.89786	2.16167	0.0401965	0.000276353	3'UTR-3'UTR	26	Long
ENSG00000154639	CXADR	protein_coding	Down|Up	Long	ENSG00000154639@chr21_17565778_17565808_+	ENSG00000154639@chr21_17566773_17566803_+	-2.64777	1.38526	1.72623e-05	0.00530544	Intron-Intron	27	Long
ENSG00000108510	MED13	protein_coding	Down|Up	Long	ENSG00000108510@chr17_61946128_61946158_-	ENSG00000108510@chr17_61942922_61942952_-	-2.00894	2.01171	0.0385325	0.00528813	3'UTR-3'UTR	28	Long
ENSG00000123091	RNF11	protein_coding	Down|Up	Long	ENSG00000123091@chr1_51271544_51271574_+	ENSG00000123091@chr1_51272998_51273028_+	-2.74799	1.25622	7.29285e-05	0.00898521	3'UTR-3'UTR	29	Long
ENSG00000150712	MTMR12	protein_coding	Down|Up	Long	ENSG00000150712@chr5_32229572_32229602_-	ENSG00000150712@chr5_32227153_32227183_-	-2.57761	1.40273	0.000232089	0.00777715	3'UTR-3'UTR	30	Long
ENSG00000102531	FNDC3A	protein_coding	Down|Up	Long	ENSG00000102531@chr13_49207391_49207421_+	ENSG00000102531@chr13_49209738_49209768_+	-2.10456	1.87463	3.4183e-08	0.0351592	3'UTR-3'UTR	31	Long
ENSG00000078124	ACER3	protein_coding	Down|Up	Long	ENSG00000078124@chr11_77020543_77020626_+	ENSG00000078124@chr11_77026767_77026797_+	-1.54997	2.38634	0.00104563	0.00478276	3'UTR-3'UTR	32	Long
ENSG00000116489	CAPZA1	processed_transcript	Down|Up	Long	ENSG00000116489@chr1_112670253_112670283_+	ENSG00000116489@chr1_112671586_112671616_+	-2.86993	1.04346	0.00426039	0.00373463	3'UTR-3'UTR	33	Long
ENSG00000112531	QKI	nonsense_mediated_decay	Down|Up	Long	ENSG00000112531@chr6_163571764_163571794_+	ENSG00000112531@chr6_163573569_163573624_+	-1.62874	2.26401	0.0497794	7.83914e-06	3'UTR-3'UTR	34	Long
ENSG00000137075	RNF38	protein_coding	Down|Up	Long	ENSG00000137075@chr9_36339635_36339665_-	ENSG00000137075@chr9_36336400_36336430_-	-2.60302	1.26778	0.00349978	0.0226062	3'UTR-3'UTR	35	Long
ENSG00000120137	PANK3	protein_coding	Down|Up	Long	ENSG00000120137@chr5_168557520_168557550_-	ENSG00000120137@chr5_168548541_168548571_-	-2.54827	1.31044	2.57997e-05	0.00170858	3'UTR-3'UTR	36	Long
ENSG00000130449	ZSWIM6	protein_coding	Down|Up	Long	ENSG00000130449@chr5_61544448_61544478_+	ENSG00000130449@chr5_61546105_61546135_+	-1.90136	1.94219	9.75255e-06	0.0203443	3'UTR-3'UTR	37	Long
ENSG00000134755	DSC2	protein_coding	Down|Up	Long	ENSG00000134755@chr18_31067933_31067963_-	ENSG00000134755@chr18_31066151_31066181_-	-2.75904	1.08392	2.6081e-06	0.0178037	3'UTR-3'UTR	38	Long
ENSG00000165732	DDX21	protein_coding	Down|Up	Long	ENSG00000165732@chr10_68983084_68983114_+	ENSG00000165732@chr10_68984930_68984960_+	-2.99514	0.823174	0.000454742	0.0231629	3'UTR-3'UTR	39	Long
ENSG00000198142	SOWAHC	protein_coding	Down|Up	Long	ENSG00000198142@chr2_109616107_109616137_+	ENSG00000198142@chr2_109618813_109618843_+	-2.49859	1.31868	1.47617e-06	0.000855782	3'UTR-3'UTR	40	Long
ENSG00000176871	WSB2	protein_coding	Down|Up	Long	ENSG00000176871@chr12_118034056_118034086_-	ENSG00000176871@chr12_118032019_118032049_-	-3.02759	0.783044	1.04814e-07	0.0194487	3'UTR-3'UTR	41	Long
ENSG00000147475	ERLIN2	retained_intron	Down|Up	Long	ENSG00000147475@chr8_37754330_37754360_+	ENSG00000147475@chr8_37757360_37757390_+	-2.55404	1.21148	5.67241e-08	0.0391734	3'UTR-3'UTR	42	Long
ENSG00000146950	SHROOM2	protein_coding	Down|Up	Long	ENSG00000146950@chrX_9947055_9947085_+	ENSG00000146950@chrX_9949413_9949443_+	-2.60715	1.14872	1.71863e-05	0.0151039	3'UTR-3'UTR	43	Long
ENSG00000023516	AKAP11	protein_coding	Down|Up	Long	ENSG00000023516@chr13_42319273_42319303_+	ENSG00000023516@chr13_42323231_42323261_+	-2.12046	1.60686	1.15245e-05	0.0347565	3'UTR-3'UTR	44	Long
ENSG00000141380	SS18	protein_coding	Down|Up	Long	ENSG00000141380@chr18_26018165_26018195_-	ENSG00000141380@chr18_26016228_26016283_-	-2.55208	1.1641	0.0013175	0.00211292	3'UTR-3'UTR	45	Long
ENSG00000147649	MTDH	protein_coding	Down|Up	Long	ENSG00000147649@chr8_97724989_97725019_+	ENSG00000147649@chr8_97728006_97728036_+	-2.33807	1.35317	1.46487e-06	0.049438	3'UTR-3'UTR	46	Long
ENSG00000099246	RAB18	protein_coding	Down|Up	Long	ENSG00000099246@chr10_27538096_27538126_+	ENSG00000099246@chr10_27539798_27539828_+	-1.49527	2.17229	0.0140307	9.008e-06	3'UTR-3'UTR	47	Long
ENSG00000136108	CKAP2	protein_coding	Down|Up	Long	ENSG00000136108@chr13_52475135_52475165_+	ENSG00000136108@chr13_52476403_52476433_+	-0.968396	2.69813	0.0495224	0.00574876	3'UTR-3'UTR	48	Long
ENSG00000008282	SYPL1	protein_coding	Down|Up	Long	ENSG00000008282@chr7_106091698_106091728_-	ENSG00000008282@chr7_106090751_106090781_-	-1.69072	1.93896	0.00539301	0.00218273	3'UTR-3'UTR	49	Long
ENSG00000187079	TEAD1	protein_coding	Down|Up	Long	ENSG00000187079@chr11_12937354_12937384_+	ENSG00000187079@chr11_12943065_12943095_+	-2.01519	1.6112	0.0184286	0.0431823	3'UTR-3'UTR	50	Long
ENSG00000070214	SLC44A1	protein_coding	Down|Up	Long	ENSG00000070214@chr9_105389089_105389119_+	ENSG00000070214@chr9_105390271_105390301_+	-2.64935	0.95951	0.00020594	0.0243604	Intron-Intron	51	Long
ENSG00000103319	EEF2K	protein_coding	Down|Up	Long	ENSG00000103319@chr16_22284101_22284131_+	ENSG00000103319@chr16_22286298_22286328_+	-1.50771	2.08572	0.0255436	0.0377376	3'UTR-3'UTR	52	Long
ENSG00000134709	HOOK1	protein_coding	Down|Up	Long	ENSG00000134709@chr1_59873553_59873583_+	ENSG00000134709@chr1_59876292_59876322_+	-1.94635	1.64052	0.00430259	0.0158076	3'UTR-3'UTR	53	Long
ENSG00000137710	RDX	nonsense_mediated_decay	Down|Up	Long	ENSG00000137710@chr11_110231564_110231594_-	ENSG00000137710@chr11_110229625_110229655_-	-2.64472	0.912713	0.00338889	0.0175657	Intron-Intron	54	Long
ENSG00000170456	DENND5B	protein_coding	Down|Up	Long	ENSG00000170456@chr12_31387392_31387422_-	ENSG00000170456@chr12_31382226_31382256_-	-2.06079	1.48221	0.0156114	0.0100129	3'UTR-3'UTR	55	Long
ENSG00000124788	ATXN1	protein_coding	Down|Up	Long	ENSG00000124788@chr6_16305684_16305714_-	ENSG00000124788@chr6_16299207_16299237_-	-1.88259	1.64005	0.0135612	0.00694285	3'UTR-3'UTR	56	Long
ENSG00000168092	PAFAH1B2	protein_coding	Down|Up	Long	ENSG00000168092@chr11_117167874_117167904_+	ENSG00000168092@chr11_117170772_117170802_+	-1.88047	1.63623	0.000255997	0.000384677	Intron-Intron	57	Long
ENSG00000101558	VAPA	protein_coding	Down|Up	Long	ENSG00000101558@chr18_9954374_9954404_+	ENSG00000101558@chr18_9956705_9956735_+	-0.861516	2.62758	0.0324655	7.29348e-05	3'UTR-3'UTR	58	Long
ENSG00000115884	SDC1	protein_coding	Down|Up	Long	ENSG00000115884@chr2_20202251_20202281_-	ENSG00000115884@chr2_20200797_20200827_-	-2.2921	1.1951	0.00069126	0.00564414	3'UTR-3'UTR	59	Long
ENSG00000245532	NEAT1	lncRNA	Down|Up	Long	ENSG00000245532.4@chr11_65424354_65424384_+	ENSG00000245532.4@chr11_65426531_65426561_+	-2.25256	1.1876	0.00675961	0.013401	LncRNA-LncRNA	60	Long
ENSG00000149187	CELF1	protein_coding	Down|Up	Long	ENSG00000149187@chr11_47472026_47472056_-	ENSG00000149187@chr11_47468400_47468430_-	-2.29206	1.14501	6.68551e-10	0.0145154	Intron-3'UTR	61	Long
ENSG00000170145	SIK2	protein_coding	Down|Up	Long	ENSG00000170145@chr11_111725018_111725048_+	ENSG00000170145@chr11_111730545_111730575_+	-1.39472	2.03818	0.0115451	0.00211392	3'UTR-3'UTR	62	Long
ENSG00000160310	PRMT2	protein_coding	Down|Up	Long	ENSG00000160310@chr21_46649858_46649888_+	ENSG00000160310@chr21_46665608_46665638_+	-1.13134	2.27902	0.00569447	0.0227588	Intron-3'UTR	63	Long
ENSG00000070087	PFN2	protein_coding	Down|Up	Long	ENSG00000070087@chr3_149965859_149965889_-	ENSG00000070087@chr3_149965170_149965200_-	-1.94917	1.43481	0.000234052	0.00697799	3'UTR-3'UTR	64	Long
ENSG00000111371	SLC38A1	protein_coding	Down|Up	Long	ENSG00000111371@chr12_46188823_46188853_-	ENSG00000111371@chr12_46183127_46183157_-	-2.28784	1.0891	0.000421442	0.00119793	3'UTR-3'UTR	65	Long
ENSG00000164823	OSGIN2	protein_coding	Down|Up	Long	ENSG00000164823@chr8_89925068_89925098_+	ENSG00000164823@chr8_89926524_89926554_+	-2.06746	1.3074	0.000386778	0.036676	CDS-3'UTR	66	Long
ENSG00000115159	GPD2	protein_coding	Down|Up	Long	ENSG00000115159@chr2_156583309_156583339_+	ENSG00000115159@chr2_156586373_156586403_+	-1.76963	1.59709	0.00229843	0.0248634	3'UTR-3'UTR	67	Long
ENSG00000180694	TMEM64	protein_coding	Down|Up	Long	ENSG00000180694@chr8_90625367_90625397_-	ENSG00000180694@chr8_90623604_90623634_-	-1.91717	1.44842	0.0316424	0.00884995	3'UTR-3'UTR	68	Long
ENSG00000104331	BPNT2	protein_coding	Down|Up	Long	ENSG00000104331@chr8_56963381_56963411_-	ENSG00000104331@chr8_56962853_56962913_-	-1.5669	1.79848	0.00776813	0.00231291	3'UTR-3'UTR	69	Long
ENSG00000197217	ENTPD4	protein_coding	Down|Up	Long	ENSG00000197217@chr8_23432417_23432447_-	ENSG00000197217@chr8_23429391_23429421_-	-1.06717	2.29646	0.00644371	0.0143199	3'UTR-3'UTR	70	Long
ENSG00000115084	SLC35F5	retained_intron	Down|Up	Long	ENSG00000115084@chr2_113717473_113717503_-	ENSG00000115084@chr2_113706857_113706887_-	-1.79934	1.5504	0.0357063	0.0186754	Intron-3'UTR	71	Long
ENSG00000213281	NRAS	protein_coding	Down|Up	Long	ENSG00000213281@chr1_114707712_114707742_-	ENSG00000213281@chr1_114704648_114704678_-	-1.86787	1.46929	0.0472528	0.000130472	3'UTR-3'UTR	72	Long
ENSG00000130119	GNL3L	nonsense_mediated_decay	Down|Up	Long	ENSG00000130119@chrX_54560694_54560724_+	ENSG00000130119@chrX_54567888_54567918_+	-1.33487	2.00225	0.0297916	0.017806	3'UTR-3'UTR	73	Long
ENSG00000107679	PLEKHA1	processed_transcript	Down|Up	Long	ENSG00000107679@chr10_122430312_122430342_+	ENSG00000107679@chr10_122432166_122432196_+	-1.39168	1.94412	0.0134517	4.28541e-05	3'UTR-3'UTR	74	Long
ENSG00000091039	OSBPL8	protein_coding	Down|Up	Long	ENSG00000091039@chr12_76355887_76355917_-	ENSG00000091039@chr12_76351802_76351832_-	-1.64068	1.69447	0.0406778	0.0310135	3'UTR-3'UTR	75	Long
ENSG00000135677	GNS	protein_coding	Down|Up	Long	ENSG00000135677@chr12_64716540_64716570_-	ENSG00000135677@chr12_64714725_64714755_-	-1.72661	1.59304	0.00807901	0.000873238	3'UTR-3'UTR	76	Long
ENSG00000146281	PM20D2	protein_coding	Down|Up	Long	ENSG00000146281@chr6_89162260_89162290_+	ENSG00000146281@chr6_89164743_89164773_+	-1.46677	1.82741	0.0381913	0.00530952	3'UTR-3'UTR	77	Long
ENSG00000106299	WASL	protein_coding	Down|Up	Long	ENSG00000106299@chr7_123684411_123684441_-	ENSG00000106299@chr7_123682050_123682080_-	-2.11686	1.15119	0.0057648	0.0422529	3'UTR-3'UTR	78	Long
ENSG00000153914	SREK1	protein_coding	Down|Up	Long	ENSG00000153914@chr5_66179149_66179179_+	ENSG00000153914@chr5_66183581_66183611_+	-1.87317	1.37767	0.0364881	0.0374545	3'UTR-3'UTR	79	Long
ENSG00000120889	TNFRSF10B	retained_intron	Down|Up	Long	ENSG00000120889@chr8_23022318_23022377_-	ENSG00000120889@chr8_23020133_23020163_-	-2.06344	1.17806	6.88121e-07	0.000755349	3'UTR-3'UTR	80	Long
ENSG00000105810	CDK6	protein_coding	Down|Up	Long	ENSG00000105810@chr7_92614934_92614964_-	ENSG00000105810@chr7_92604921_92604951_-	-1.7232	1.50932	0.020665	0.0019891	3'UTR-3'UTR	81	Long
ENSG00000124164	VAPB	protein_coding	Down|Up	Long	ENSG00000124164@chr20_58444142_58444172_+	ENSG00000124164@chr20_58445496_58445552_+	-2.38965	0.841776	9.29398e-06	0.0147278	CDS-3'UTR	82	Long
ENSG00000107643	MAPK8	protein_coding	Down|Up	Long	ENSG00000107643@chr10_48435147_48435177_+	ENSG00000107643@chr10_48436699_48436729_+	-0.997003	2.22503	0.0229322	0.0248196	3'UTR-3'UTR	83	Long
ENSG00000048649	RSF1	protein_coding	Down|Up	Long	ENSG00000048649@chr11_77666641_77666671_-	ENSG00000048649@chr11_77660009_77660039_-	-1.07292	2.12781	0.0477071	0.000359762	3'UTR-3'UTR	84	Long
ENSG00000205339	IPO7	nonsense_mediated_decay	Down|Up	Long	ENSG00000205339@chr11_9445671_9445701_+	ENSG00000205339@chr11_9447024_9447054_+	-1.90921	1.28411	0.00382268	0.0106743	3'UTR-3'UTR	85	Long
ENSG00000047932	GOPC	protein_coding	Down|Up	Long	ENSG00000047932@chr6_117563236_117563266_-	ENSG00000047932@chr6_117560269_117560299_-	-1.87473	1.30974	0.0113743	0.0238189	3'UTR-3'UTR	86	Long
ENSG00000116128	BCL9	protein_coding	Down|Up	Long	ENSG00000116128@chr1_147625116_147625146_+	ENSG00000116128@chr1_147626135_147626165_+	-2.119	1.06323	0.0156007	0.0296845	3'UTR-3'UTR	87	Long
ENSG00000163513	TGFBR2	protein_coding	Down|Up	Long	ENSG00000163513@chr3_30691828_30691886_+	ENSG00000163513@chr3_30693964_30693994_+	-1.7842	1.39485	0.00468855	0.00334285	3'UTR-3'UTR	88	Long
ENSG00000069869	NEDD4	protein_coding	Down|Up	Long	ENSG00000069869@chr15_55829752_55829782_-	ENSG00000069869@chr15_55828354_55828384_-	-1.32771	1.84916	0.0469758	0.0351641	3'UTR-3'UTR	89	Long
ENSG00000156052	GNAQ	protein_coding	Down|Up	Long	ENSG00000156052@chr9_77720273_77720303_-	ENSG00000156052@chr9_77716274_77716304_-	-1.11293	2.0634	0.00812678	0.000620432	3'UTR-3'UTR	90	Long
ENSG00000128595	CALU	protein_coding	Down|Up	Long	ENSG00000128595@chr7_128769218_128769248_+	ENSG00000128595@chr7_128771444_128771474_+	-2.27395	0.902288	1.79267e-06	0.0190885	3'UTR-3'UTR	91	Long
ENSG00000109436	TBC1D9	protein_coding	Down|Up	Long	ENSG00000109436@chr4_140622082_140622112_-	ENSG00000109436@chr4_140620963_140620993_-	-1.77436	1.388	2.66005e-05	0.0325027	3'UTR-3'UTR	92	Long
ENSG00000065911	MTHFD2	protein_coding	Down|Up	Long	ENSG00000065911@chr2_74214294_74214349_+	ENSG00000065911@chr2_74216214_74216244_+	-1.16857	1.98293	0.0282405	0.0059912	3'UTR-3'UTR	93	Long
ENSG00000075420	FNDC3B	protein_coding	Down|Up	Long	ENSG00000075420@chr3_172398529_172398559_+	ENSG00000075420@chr3_172400667_172400722_+	-1.24245	1.90505	0.0423818	0.000720782	3'UTR-3'UTR	94	Long
ENSG00000198380	GFPT1	protein_coding	Down|Up	Long	ENSG00000198380@chr2_69326090_69326120_-	ENSG00000198380@chr2_69319833_69319863_-	-1.80428	1.33424	0.000264837	0.000358951	3'UTR-3'UTR	95	Long
ENSG00000008952	SEC62	processed_transcript	Down|Up	Long	ENSG00000008952@chr3_169993795_169993825_+	ENSG00000008952@chr3_169996233_169996263_+	-1.22984	1.9084	0.00359049	0.0396169	3'UTR-3'UTR	96	Long
ENSG00000059804	SLC2A3	protein_coding	Down|Up	Long	ENSG00000059804@chr12_7920708_7920738_-	ENSG00000059804@chr12_7919595_7919625_-	-0.839283	2.28362	0.040866	0.00338524	3'UTR-3'UTR	97	Long
ENSG00000014919	COX15	protein_coding	Down|Up	Long	ENSG00000014919@chr10_99714436_99714466_-	ENSG00000014919@chr10_99711124_99711154_-	-2.0313	1.08841	3.26958e-05	0.0464912	Intron-Intron	98	Long
ENSG00000159140	SON	protein_coding	Down|Up	Long	ENSG00000159140@chr21_33558113_33558143_+	ENSG00000159140@chr21_33560637_33560667_+	-1.36989	1.74539	0.00719815	0.0102877	Intron-Intron	99	Long
ENSG00000112941	TENT4A	protein_coding	Down|Up	Long	ENSG00000112941@chr5_6755420_6755450_+	ENSG00000112941@chr5_6757014_6757044_+	-2.19897	0.910708	4.95077e-07	0.012173	3'UTR-3'UTR	100	Long
ENSG00000117335	CD46	protein_coding	Down|Up	Long	ENSG00000117335@chr1_207793626_207793656_+	ENSG00000117335@chr1_207795401_207795431_+	-2.19598	0.907498	1.44719e-07	0.0116978	3'UTR-3'UTR	101	Long
ENSG00000080345	RIF1	protein_coding	Down|Up	Long	ENSG00000080345@chr2_151475413_151475443_+	ENSG00000080345@chr2_151482142_151482172_+	-2.09065	1.01246	0.000958667	0.00654367	3'UTR-3'UTR	102	Long
ENSG00000134318	ROCK2	protein_coding	Down|Up	Long	ENSG00000134318@chr2_11183330_11183360_-	ENSG00000134318@chr2_11180877_11180907_-	-1.761	1.3414	0.0410364	0.00928136	3'UTR-3'UTR	103	Long
ENSG00000147162	OGT	retained_intron	Down|Up	Long	ENSG00000147162@chrX_71573793_71573823_+	ENSG00000147162@chrX_71575862_71575892_+	-1.27485	1.81419	0.00304393	0.0041167	3'UTR-3'UTR	104	Long
ENSG00000163069	SGCB	protein_coding	Down|Up	Long	ENSG00000163069@chr4_52023936_52023966_-	ENSG00000163069@chr4_52020779_52020809_-	-1.54169	1.53366	0.00511313	0.013524	3'UTR-3'UTR	105	Long
ENSG00000109099	PMP22	protein_coding	Down|Up	Long	ENSG00000109099@chr17_15230713_15230743_-	ENSG00000109099@chr17_15229779_15229809_-	-2.08187	0.987086	0.000558414	0.0229824	3'UTR-3'UTR	106	Long
ENSG00000124783	SSR1	protein_coding	Down|Up	Long	ENSG00000124783@chr6_7289540_7289570_-	ENSG00000124783@chr6_7281262_7281292_-	-1.04193	2.02508	0.00160807	4.08494e-05	3'UTR-3'UTR	107	Long
ENSG00000143033	MTF2	protein_coding	Down|Up	Long	ENSG00000143033@chr1_93137196_93137226_+	ENSG00000143033@chr1_93139046_93139076_+	-1.36295	1.70125	0.0415442	0.0334391	3'UTR-3'UTR	108	Long
ENSG00000166483	WEE1	protein_coding	Down|Up	Long	ENSG00000166483@chr11_9588887_9588917_+	ENSG00000166483@chr11_9589615_9589645_+	-2.18544	0.876876	4.01498e-08	0.0146184	3'UTR-3'UTR	109	Long
ENSG00000135862	LAMC1	protein_coding	Down|Up	Long	ENSG00000135862@chr1_183137872_183137902_+	ENSG00000135862@chr1_183145518_183145548_+	-1.68668	1.36982	0.00151654	0.00035598	Intron-3'UTR	110	Long
ENSG00000133816	MICAL2	protein_coding	Down|Up	Long	ENSG00000133816@chr11_12261892_12261922_+	ENSG00000133816@chr11_12263755_12263785_+	-2.05416	1.00218	0.00196764	0.0455326	Intron-3'UTR	111	Long
ENSG00000180628	PCGF5	protein_coding	Down|Up	Long	ENSG00000180628@chr10_91278637_91278694_+	ENSG00000180628@chr10_91280954_91280984_+	-1.79809	1.24692	0.000255338	0.0186654	3'UTR-3'UTR	112	Long
ENSG00000071537	SEL1L	protein_coding	Down|Up	Long	ENSG00000071537@chr14_81475884_81475914_-	ENSG00000071537@chr14_81472895_81472950_-	-2.2364	0.807352	0.00806354	0.0336674	3'UTR-3'UTR	113	Long
ENSG00000198087	CD2AP	protein_coding	Down|Up	Long	ENSG00000198087@chr6_47624335_47624365_+	ENSG00000198087@chr6_47626722_47626752_+	-1.48007	1.56266	0.023736	0.0481631	3'UTR-3'UTR	114	Long
ENSG00000066926	FECH	protein_coding	Down|Up	Long	ENSG00000066926@chr18_57550579_57550609_-	ENSG00000066926@chr18_57549700_57549730_-	-1.7327	1.30721	0.00080606	0.0491208	3'UTR-3'UTR	115	Long
ENSG00000114302	PRKAR2A	protein_coding	Down|Up	Long	ENSG00000114302@chr3_48751296_48751326_-	ENSG00000114302@chr3_48746738_48746768_-	-1.49872	1.53501	0.0353089	0.00362266	Intron-3'UTR	116	Long
ENSG00000145779	TNFAIP8	protein_coding	Down|Up	Long	ENSG00000145779@chr5_119393715_119393745_+	ENSG00000145779@chr5_119394494_119394524_+	-2.09019	0.939594	0.000307734	0.019891	3'UTR-3'UTR	117	Long
ENSG00000164327	RICTOR	protein_coding	Down|Up	Long	ENSG00000164327@chr5_38941654_38941684_-	ENSG00000164327@chr5_38937920_38937950_-	-2.11608	0.909292	0.000339535	0.0375714	3'UTR-3'UTR	118	Long
ENSG00000132640	BTBD3	protein_coding	Down|Up	Long	ENSG00000132640@chr20_11924018_11924048_+	ENSG00000132640@chr20_11926565_11926595_+	-1.51742	1.50038	0.0302611	0.000681222	3'UTR-3'UTR	119	Long
ENSG00000136950	ARPC5L	protein_coding	Down|Up	Long	ENSG00000136950@chr9_124877030_124877060_+	ENSG00000136950@chr9_124877703_124877733_+	-1.81854	1.19509	0.00285529	0.0112942	3'UTR-3'UTR	120	Long
ENSG00000072274	TFRC	protein_coding	Down|Up	Long	ENSG00000072274@chr3_196051678_196051708_-	ENSG00000072274@chr3_196049331_196049361_-	-2.01868	0.994569	0.0170698	0.003512	3'UTR-3'UTR	121	Long
ENSG00000112972	HMGCS1	protein_coding	Down|Up	Long	ENSG00000112972@chr5_43290860_43290890_-	ENSG00000112972@chr5_43289395_43289425_-	-2.28326	0.724697	2.20997e-11	0.0422456	3'UTR-3'UTR	122	Long
ENSG00000089916	GPATCH2L	nonsense_mediated_decay	Down|Up	Long	ENSG00000089916@chr14_76202045_76202075_+	ENSG00000089916@chr14_76207321_76207351_+	-1.60313	1.40182	0.0457834	0.0249417	3'UTR-3'UTR	123	Long
ENSG00000130338	TULP4	processed_transcript	Down|Up	Long	ENSG00000130338@chr6_158507210_158507240_+	ENSG00000130338@chr6_158511798_158511828_+	-2.00221	0.992345	0.00118512	0.016045	3'UTR-3'UTR	124	Long
ENSG00000144228	SPOPL	protein_coding	Down|Up	Long	ENSG00000144228@chr2_138570357_138570387_+	ENSG00000144228@chr2_138573072_138573102_+	-1.23943	1.74438	0.0286309	0.0182279	3'UTR-3'UTR	125	Long
ENSG00000132824	SERINC3	protein_coding	Down|Up	Long	ENSG00000132824@chr20_44500187_44500217_-	ENSG00000132824@chr20_44497514_44497544_-	-1.6451	1.32491	0.00568616	0.000272598	Intron-Intron	126	Long
ENSG00000114120	SLC25A36	protein_coding	Down|Up	Long	ENSG00000114120@chr3_140976851_140976881_+	ENSG00000114120@chr3_140979909_140979939_+	-2.05767	0.910538	0.0230707	0.0126449	3'UTR-3'UTR	127	Long
ENSG00000059758	CDK17	protein_coding	Down|Up	Long	ENSG00000059758@chr12_96279769_96279799_-	ENSG00000059758@chr12_96278773_96278803_-	-1.50668	1.45765	0.0357609	0.0143701	3'UTR-3'UTR	128	Long
ENSG00000090615	GOLGA3	protein_coding	Down|Up	Long	ENSG00000090615@chr12_132772957_132773016_-	ENSG00000090615@chr12_132768972_132769002_-	-2.18227	0.76503	7.74918e-06	0.0227367	3'UTR-3'UTR	129	Long
ENSG00000173848	NET1	protein_coding	Down|Up	Long	ENSG00000173848@chr10_5457144_5457174_+	ENSG00000173848@chr10_5458288_5458318_+	-1.99878	0.948174	0.00167945	0.01197	3'UTR-3'UTR	130	Long
ENSG00000026508	CD44	protein_coding	Down|Up	Long	ENSG00000026508@chr11_35190212_35190242_+	ENSG00000026508@chr11_35232303_35232333_+	-2.12459	0.81867	0.000490894	0.0345831	Intron-3'UTR	131	Long
ENSG00000110841	PPFIBP1	protein_coding	Down|Up	Long	ENSG00000110841@chr12_27673899_27673929_+	ENSG00000110841@chr12_27695534_27695564_+	-2.09391	0.849355	0.000717201	0.0407561	Intron-3'UTR	132	Long
ENSG00000165322	ARHGAP12	protein_coding	Down|Up	Long	ENSG00000165322@chr10_31807380_31807410_-	ENSG00000165322@chr10_31805522_31805552_-	-1.7004	1.2401	0.00272948	0.00800448	3'UTR-3'UTR	133	Long
ENSG00000166833	NAV2	protein_coding	Down|Up	Long	ENSG00000166833@chr11_20118852_20118882_+	ENSG00000166833@chr11_20121569_20121599_+	-1.49474	1.44319	0.0200985	0.00885091	3'UTR-3'UTR	134	Long
ENSG00000104131	EIF3J	protein_coding	Down|Up	Long	ENSG00000104131@chr15_44561226_44561256_+	ENSG00000104131@chr15_44562625_44562655_+	-0.9452	1.95966	0.0191439	0.0108336	3'UTR-3'UTR	135	Long
ENSG00000011422	PLAUR	protein_coding	Down|Up	Long	ENSG00000011422@chr19_43651824_43651854_-	ENSG00000011422@chr19_43648683_43648713_-	-1.93533	0.966969	0.0255621	0.00545251	Intron-Intron	136	Long
ENSG00000163349	HIPK1	protein_coding	Down|Up	Long	ENSG00000163349@chr1_113973851_113973881_+	ENSG00000163349@chr1_113977770_113977800_+	-1.81002	1.0908	0.000217805	0.00343696	3'UTR-3'UTR	137	Long
ENSG00000009335	UBE3C	protein_coding	Down|Up	Long	ENSG00000009335@chr7_157267890_157267920_+	ENSG00000009335@chr7_157269234_157269264_+	-1.98025	0.913023	0.0111355	0.037798	3'UTR-3'UTR	138	Long
ENSG00000159023	EPB41	protein_coding	Down|Up	Long	ENSG00000159023@chr1_29117420_29117450_+	ENSG00000159023@chr1_29120011_29120041_+	-2.14701	0.732807	0.00064475	0.0477498	3'UTR-3'UTR	139	Long
ENSG00000119396	RAB14	protein_coding	Down|Up	Long	ENSG00000119396@chr9_121181172_121181202_-	ENSG00000119396@chr9_121179278_121179308_-	-2.05017	0.827513	0.0202272	0.0191364	3'UTR-3'UTR	140	Long
ENSG00000060982	BCAT1	protein_coding	Down|Up	Long	ENSG00000060982@chr12_24817826_24817856_-	ENSG00000060982@chr12_24814973_24815003_-	-1.53914	1.33332	0.0337726	0.0366512	3'UTR-3'UTR	141	Long
ENSG00000108389	MTMR4	protein_coding	Down|Up	Long	ENSG00000108389@chr17_58490718_58490748_-	ENSG00000108389@chr17_58489533_58489563_-	-1.84272	1.02898	0.0417192	0.00587941	3'UTR-3'UTR	142	Long
ENSG00000169895	SYAP1	protein_coding	Down|Up	Long	ENSG00000169895@chrX_16760242_16760272_+	ENSG00000169895@chrX_16762406_16762436_+	-0.855817	1.99882	0.0483561	0.00489461	CDS-3'UTR	143	Long
ENSG00000005889	ZFX	processed_transcript	Down|Up	Long	ENSG00000005889@chrX_24211513_24211543_+	ENSG00000005889@chrX_24216055_24216085_+	-1.74572	1.10749	0.00197858	0.0179978	3'UTR-3'UTR	144	Long
ENSG00000198947	DMD	processed_transcript	Down|Up	Long	ENSG00000198947@chrX_32616691_32616721_-	ENSG00000198947@chrX_31119460_31119490_-	-1.22036	1.63216	0.0432816	0.0241053	Intron-3'UTR	145	Long
ENSG00000156535	CD109	protein_coding	Down|Up	Long	ENSG00000156535@chr6_73823634_73823664_+	ENSG00000156535@chr6_73828283_73828313_+	-1.0192	1.83074	0.0166028	0.00936172	3'UTR-3'UTR	146	Long
ENSG00000085719	CPNE3	protein_coding	Down|Up	Long	ENSG00000085719@chr8_86558631_86558661_+	ENSG00000085719@chr8_86561245_86561275_+	-1.55819	1.2875	0.000219176	0.0109825	3'UTR-3'UTR	147	Long
ENSG00000083312	TNPO1	protein_coding	Down|Up	Long	ENSG00000083312@chr5_72909210_72909240_+	ENSG00000083312@chr5_72909995_72910025_+	-1.20161	1.64239	0.0322899	0.0232499	3'UTR-3'UTR	148	Long
ENSG00000164924	YWHAZ	protein_coding	Down|Up	Long	ENSG00000164924@chr8_100920306_100920336_-	ENSG00000164924@chr8_100918548_100918605_-	-1.95364	0.886723	9.26634e-06	0.00841013	3'UTR-3'UTR	149	Long
ENSG00000139842	CUL4A	protein_coding	Down|Up	Long	ENSG00000139842@chr13_113263871_113263901_+	ENSG00000139842@chr13_113264846_113264876_+	-1.51487	1.31613	0.0156138	0.0260847	3'UTR-3'UTR	150	Long
ENSG00000124767	GLO1	protein_coding	Down|Up	Long	ENSG00000124767@chr6_38677205_38677235_-	ENSG00000124767@chr6_38676112_38676142_-	-2.00827	0.814472	0.00166205	0.032427	3'UTR-3'UTR	151	Long
ENSG00000110092	CCND1	protein_coding	Down|Up	Long	ENSG00000110092@chr11_69651928_69651958_+	ENSG00000110092@chr11_69653926_69653981_+	-1.75575	1.04322	0.0424598	0.00707694	3'UTR-3'UTR	152	Long
ENSG00000107372	ZFAND5	protein_coding	Down|Up	Long	ENSG00000107372@chr9_72355872_72355902_-	ENSG00000107372@chr9_72354671_72354701_-	-0.880681	1.91763	0.0349802	1.22621e-05	3'UTR-3'UTR	153	Long
ENSG00000110090	CPT1A	protein_coding	Down|Up	Long	ENSG00000110090@chr11_68757514_68757544_-	ENSG00000110090@chr11_68755735_68755765_-	-1.64023	1.15058	0.0122651	0.00382825	Intron-Intron	154	Long
ENSG00000122545	SEPTIN7	protein_coding	Down|Up	Long	ENSG00000122545@chr7_35904526_35904556_+	ENSG00000122545@chr7_35905277_35905307_+	-1.72986	1.05473	1.07307e-05	0.0127944	3'UTR-3'UTR	155	Long
ENSG00000154710	RABGEF1	nonsense_mediated_decay	Down|Up	Long	ENSG00000154710@chr7_66809446_66809476_+	ENSG00000154710@chr7_66811391_66811421_+	-1.55919	1.22153	0.000528354	0.0136843	3'UTR-3'UTR	156	Long
ENSG00000139977	NAA30	protein_coding	Down|Up	Long	ENSG00000139977@chr14_57409683_57409713_+	ENSG00000139977@chr14_57412219_57412249_+	-1.607	1.17126	0.0160721	0.00804441	3'UTR-3'UTR	157	Long
ENSG00000150867	PIP4K2A	protein_coding	Down|Up	Long	ENSG00000150867@chr10_22536893_22536923_-	ENSG00000150867@chr10_22535190_22535220_-	-1.43916	1.33872	0.000238859	0.0289069	3'UTR-3'UTR	158	Long
ENSG00000052723	SIKE1	protein_coding	Down|Up	Long	ENSG00000052723@chr1_114774114_114774172_-	ENSG00000052723@chr1_114769596_114769626_-	-1.0254	1.75111	0.0165742	0.010605	3'UTR-3'UTR	159	Long
ENSG00000099194	SCD	protein_coding	Down|Up	Long	ENSG00000099194@chr10_100360951_100360981_+	ENSG00000099194@chr10_100364581_100364611_+	-1.63728	1.13593	0.00432785	0.0232165	3'UTR-3'UTR	160	Long
ENSG00000106546	AHR	processed_transcript	Down|Up	Long	ENSG00000106546@chr7_17343538_17343568_+	ENSG00000106546@chr7_17346117_17346147_+	-1.49611	1.27701	0.032559	0.0353648	3'UTR-3'UTR	161	Long
ENSG00000180370	PAK2	protein_coding	Down|Up	Long	ENSG00000180370@chr3_196830089_196830119_+	ENSG00000180370@chr3_196832458_196832488_+	-1.4373	1.33529	0.0387157	0.015978	3'UTR-3'UTR	162	Long
ENSG00000138138	ATAD1	protein_coding	Down|Up	Long	ENSG00000138138@chr10_87754662_87754692_-	ENSG00000138138@chr10_87753415_87753445_-	-1.50579	1.24681	0.00832356	0.0167612	3'UTR-3'UTR	163	Long
ENSG00000102743	SLC25A15	processed_transcript	Down|Up	Long	ENSG00000102743@chr13_40809727_40809757_+	ENSG00000102743@chr13_40812428_40812458_+	-1.54893	1.19721	0.00500679	0.0301543	3'UTR-3'UTR	164	Long
ENSG00000109184	DCUN1D4	nonsense_mediated_decay	Down|Up	Long	ENSG00000109184@chr4_51913634_51913664_+	ENSG00000109184@chr4_51916626_51916656_+	-1.45614	1.28636	0.0142316	0.0025293	3'UTR-3'UTR	165	Long
ENSG00000104660	LEPROTL1	protein_coding	Down|Up	Long	ENSG00000104660@chr8_30105858_30105888_+	ENSG00000104660@chr8_30106240_30106270_+	-0.857626	1.88024	0.0206415	0.00863954	Intron-Intron	166	Long
ENSG00000186063	AIDA	protein_coding	Down|Up	Long	ENSG00000186063@chr1_222669647_222669677_-	ENSG00000186063@chr1_222668013_222668043_-	-1.59457	1.12534	0.00711946	0.0240704	3'UTR-3'UTR	167	Long
ENSG00000072501	SMC1A	protein_coding	Down|Up	Long	ENSG00000072501@chrX_53379697_53379727_-	ENSG00000072501@chrX_53378267_53378297_-	-1.39977	1.30792	0.000542224	0.03443	3'UTR-3'UTR	168	Long
ENSG00000100522	GNPNAT1	protein_coding	Down|Up	Long	ENSG00000100522@chr14_52778063_52778119_-	ENSG00000100522@chr14_52775415_52775472_-	-0.890715	1.81075	0.0223094	0.0450372	3'UTR-3'UTR	169	Long
ENSG00000198252	STYX	protein_coding	Down|Up	Long	ENSG00000198252@chr14_52771160_52771190_+	ENSG00000198252@chr14_52774914_52774944_+	-1.40608	1.29474	0.0271027	0.0483518	3'UTR-3'UTR	170	Long
ENSG00000163939	PBRM1	protein_coding	Down|Up	Long	ENSG00000163939@chr3_52547843_52547873_-	ENSG00000163939@chr3_52545451_52545481_-	-1.50398	1.18083	0.000261152	0.00773244	3'UTR-3'UTR	171	Long
ENSG00000164465	DCBLD1	processed_transcript	Down|Up	Long	ENSG00000164465@chr6_117548765_117548795_+	ENSG00000164465@chr6_117549767_117549797_+	-1.66628	0.999303	0.0006286	0.0139708	Intron-Intron	172	Long
ENSG00000197601	FAR1	protein_coding	Down|Up	Long	ENSG00000197601@chr11_13728858_13728888_+	ENSG00000197601@chr11_13731297_13731327_+	-1.50595	1.14266	0.00128671	0.0320934	3'UTR-3'UTR	173	Long
ENSG00000103257	SLC7A5	protein_coding	Down|Up	Long	ENSG00000103257@chr16_87830775_87830805_-	ENSG00000103257@chr16_87830298_87830328_-	-1.56536	1.06986	0.00835928	0.0240747	3'UTR-3'UTR	174	Long
ENSG00000185728	YTHDF3	protein_coding	Down|Up	Long	ENSG00000185728@chr8_63210611_63210641_+	ENSG00000185728@chr8_63212756_63212786_+	-1.62953	0.996723	0.000254775	0.00360127	3'UTR-3'UTR	175	Long
ENSG00000136603	SKIL	processed_transcript	Down|Up	Long	ENSG00000136603@chr3_170393132_170393162_+	ENSG00000136603@chr3_170396621_170396651_+	-1.26369	1.36195	0.0005938	0.00151873	3'UTR-3'UTR	176	Long
ENSG00000060237	WNK1	protein_coding	Down|Up	Long	ENSG00000060237@chr12_909613_909643_+	ENSG00000060237@chr12_911315_911345_+	-0.94377	1.63997	0.025258	5.49235e-05	3'UTR-3'UTR	177	Long
ENSG00000099219	ERMP1	nonsense_mediated_decay	Down|Up	Long	ENSG00000099219@chr9_5787102_5787132_-	ENSG00000099219@chr9_5776549_5776579_-	-1.29205	1.28056	0.0457935	0.00183897	3'UTR-3'UTR	178	Long
ENSG00000112378	PERP	protein_coding	Down|Up	Long	ENSG00000112378@chr6_138091911_138091941_-	ENSG00000112378@chr6_138090977_138091007_-	-1.48884	1.06259	4.55721e-05	0.0151377	3'UTR-3'UTR	179	Long
ENSG00000142892	PIGK	protein_coding	Down|Up	Long	ENSG00000142892@chr1_77092032_77092062_-	ENSG00000142892@chr1_77088989_77089019_-	-1.20483	1.33047	0.0154789	0.0376042	3'UTR-3'UTR	180	Long
ENSG00000100030	MAPK1	protein_coding	Down|Up	Long	ENSG00000100030@chr22_21769036_21769066_-	ENSG00000100030@chr22_21762720_21762750_-	-1.73271	0.8004	7.59381e-06	0.0328718	Intron-3'UTR	181	Long
ENSG00000102781	KATNAL1	protein_coding	Down|Up	Long	ENSG00000102781@chr13_30208467_30208497_-	ENSG00000102781@chr13_30202723_30202753_-	-1.4935	1.03633	0.000211699	0.0342942	3'UTR-3'UTR	182	Long
ENSG00000144224	UBXN4	protein_coding	Down|Up	Long	ENSG00000144224@chr2_135782883_135782913_+	ENSG00000144224@chr2_135785026_135785056_+	-1.48075	1.03318	0.00471328	0.0235448	3'UTR-3'UTR	183	Long
ENSG00000035862	TIMP2	protein_coding	Down|Up	Long	ENSG00000035862@chr17_78855775_78855805_-	ENSG00000035862@chr17_78853276_78853306_-	-1.67916	0.794973	0.00026073	0.0481101	CDS-3'UTR	184	Long
ENSG00000157837	SPPL3	protein_coding	Down|Up	Long	ENSG00000157837@chr12_120764425_120764455_-	ENSG00000157837@chr12_120762514_120762544_-	-1.02708	1.44217	0.0160469	0.0326072	3'UTR-3'UTR	185	Long
ENSG00000120802	TMPO	processed_transcript	Down|Up	Long	ENSG00000120802@chr12_98547887_98547917_+	ENSG00000120802@chr12_98550321_98550351_+	-0.80874	1.64125	0.0471765	6.88264e-05	3'UTR-3'UTR	186	Long
ENSG00000115514	TXNDC9	protein_coding	Down|Up	Long	ENSG00000115514@chr2_99319586_99319643_-	ENSG00000115514@chr2_99319172_99319202_-	-1.26775	1.17804	0.0438896	0.0258997	3'UTR-3'UTR	187	Long
ENSG00000143641	GALNT2	processed_transcript	Down|Up	Long	ENSG00000143641@chr1_230279544_230279574_+	ENSG00000143641@chr1_230281929_230281959_+	-1.5223	0.920826	0.00272168	0.0269473	3'UTR-3'UTR	188	Long
ENSG00000074695	LMAN1	protein_coding	Down|Up	Long	ENSG00000074695@chr18_59330924_59330954_-	ENSG00000074695@chr18_59327793_59327853_-	-0.987704	1.42471	0.0169828	0.00034539	3'UTR-3'UTR	189	Long
ENSG00000196182	STK40	protein_coding	Down|Up	Long	ENSG00000196182@chr1_36341494_36341553_-	ENSG00000196182@chr1_36339628_36339658_-	-1.26018	1.13317	0.000730615	0.00272189	3'UTR-3'UTR	190	Long
ENSG00000123415	SMUG1	processed_transcript	Down|Up	Long	ENSG00000123415@chr12_54181471_54181501_-	ENSG00000123415@chr12_54179816_54179846_-	-0.862416	1.51984	0.0271547	0.0423575	3'UTR-3'UTR	191	Long
ENSG00000179051	RCC2	protein_coding	Down|Up	Long	ENSG00000179051@chr1_17408853_17408883_-	ENSG00000179051@chr1_17406793_17406823_-	-1.69815	0.680849	0.0126354	0.0310214	3'UTR-3'UTR	192	Long
ENSG00000056097	ZFR	protein_coding	Down|Up	Long	ENSG00000056097@chr5_32355423_32355453_-	ENSG00000056097@chr5_32354385_32354415_-	-1.30862	1.04951	0.0133459	0.0415482	3'UTR-3'UTR	193	Long
ENSG00000080822	CLDND1	protein_coding	Down|Up	Long	ENSG00000080822@chr3_98516593_98516623_-	ENSG00000080822@chr3_98515540_98515570_-	-1.21414	1.13787	0.00287351	0.0132727	3'UTR-3'UTR	194	Long
ENSG00000130508	PXDN	protein_coding	Down|Up	Long	ENSG00000130508@chr2_1633892_1633947_-	ENSG00000130508@chr2_1631931_1631961_-	-0.822118	1.49488	0.0364151	0.000118229	3'UTR-3'UTR	195	Long
ENSG00000153214	TMEM87B	protein_coding	Down|Up	Long	ENSG00000153214@chr2_112116468_112116523_+	ENSG00000153214@chr2_112119284_112119314_+	-0.84898	1.45381	0.0369187	0.0247689	3'UTR-3'UTR	196	Long
ENSG00000176853	FAM91A1	protein_coding	Down|Up	Long	ENSG00000176853@chr8_123812812_123812842_+	ENSG00000176853@chr8_123815413_123815443_+	-1.09104	1.19677	0.018014	0.0207937	3'UTR-3'UTR	197	Long
ENSG00000152102	FAM168B	protein_coding	Down|Up	Long	ENSG00000152102@chr2_131052319_131052349_-	ENSG00000152102@chr2_131047876_131047906_-	-1.34741	0.926882	0.0198098	0.0104052	3'UTR-3'UTR	198	Long
ENSG00000119537	KDSR	protein_coding	Down|Up	Long	ENSG00000119537@chr18_63331474_63331531_-	ENSG00000119537@chr18_63328356_63328386_-	-1.01544	1.24753	0.0173169	0.0355152	3'UTR-3'UTR	199	Long
ENSG00000136940	PDCL	protein_coding	Down|Up	Long	ENSG00000136940@chr9_122820025_122820055_-	ENSG00000136940@chr9_122818438_122818468_-	-1.18004	1.07393	0.000974441	0.018286	3'UTR-3'UTR	200	Long
ENSG00000163251	FZD5	protein_coding	Down|Up	Long	ENSG00000163251@chr2_207766621_207766651_-	ENSG00000163251@chr2_207756028_207756058_-	-0.821039	1.43223	0.0462059	0.0333868	3'UTR-3'UTR	201	Long
ENSG00000039560	RAI14	protein_coding	Down|Up	Long	ENSG00000039560@chr5_34830754_34830784_+	ENSG00000039560@chr5_34832582_34832612_+	-1.49662	0.752899	0.0157377	0.0328008	3'UTR-3'UTR	202	Long
ENSG00000145907	G3BP1	protein_coding	Down|Up	Long	ENSG00000145907@chr5_151804135_151804165_+	ENSG00000145907@chr5_151805224_151805254_+	-1.40062	0.843952	2.13307e-05	0.0331159	3'UTR-3'UTR	203	Long
ENSG00000071054	MAP4K4	protein_coding	Down|Up	Long	ENSG00000071054@chr2_101856047_101856077_+	ENSG00000071054@chr2_101892774_101892804_+	-1.26005	0.984338	0.0349916	0.0126668	CDS-3'UTR	204	Long
ENSG00000197965	MPZL1	processed_transcript	Down|Up	Long	ENSG00000197965@chr1_167788122_167788152_+	ENSG00000197965@chr1_167790793_167790823_+	-1.01858	1.22514	0.0393393	0.00312675	3'UTR-3'UTR	205	Long
ENSG00000166233	ARIH1	protein_coding	Down|Up	Long	ENSG00000166233@chr15_72583340_72583400_+	ENSG00000166233@chr15_72586525_72586555_+	-1.35639	0.88614	0.00154342	0.0173062	3'UTR-3'UTR	206	Long
ENSG00000147533	GOLGA7	protein_coding	Down|Up	Long	ENSG00000147533@chr8_41509812_41509842_+	ENSG00000147533@chr8_41510760_41510790_+	-1.31096	0.928896	0.0286703	0.013398	3'UTR-3'UTR	207	Long
ENSG00000164292	RHOBTB3	processed_transcript	Down|Up	Long	ENSG00000164292@chr5_95793231_95793261_+	ENSG00000164292@chr5_95796331_95796361_+	-1.43088	0.800506	0.0180123	0.049159	3'UTR-3'UTR	208	Long
ENSG00000135821	GLUL	protein_coding	Down|Up	Long	ENSG00000135821@chr1_182384285_182384315_-	ENSG00000135821@chr1_182383069_182383099_-	-1.10304	1.12626	0.0493809	0.0166348	3'UTR-3'UTR	209	Long
ENSG00000137876	RSL24D1	protein_coding	Down|Up	Long	ENSG00000137876@chr15_55182024_55182054_-	ENSG00000137876@chr15_55181314_55181344_-	-1.42709	0.772784	0.0363134	0.0279556	3'UTR-3'UTR	210	Long
ENSG00000140299	BNIP2	protein_coding	Down|Up	Long	ENSG00000140299@chr15_59663936_59663966_-	ENSG00000140299@chr15_59662923_59662953_-	-1.41424	0.778866	0.000695463	0.0257961	3'UTR-3'UTR	211	Long
ENSG00000182985	CADM1	processed_transcript	Down|Up	Long	ENSG00000182985@chr11_115176403_115176433_-	ENSG00000182985@chr11_115173690_115173720_-	-0.909967	1.28135	0.0457758	0.0258439	3'UTR-3'UTR	212	Long
ENSG00000152620	NADK2	protein_coding	Down|Up	Long	ENSG00000152620@chr5_36194822_36194852_-	ENSG00000152620@chr5_36192885_36192915_-	-1.40891	0.761078	0.00220982	0.0407297	3'UTR-3'UTR	213	Long
ENSG00000171262	FAM98B	protein_coding	Down|Up	Long	ENSG00000171262@chr15_38484644_38484674_+	ENSG00000171262@chr15_38486186_38486216_+	-0.944739	1.21903	0.0103191	0.0468216	3'UTR-3'UTR	214	Long
ENSG00000160131	VMA21	processed_transcript	Down|Up	Long	ENSG00000160131@chrX_151405045_151405075_+	ENSG00000160131@chrX_151409298_151409328_+	-0.98878	1.17038	0.00162688	0.000565581	3'UTR-3'UTR	215	Long
ENSG00000114850	SSR3	protein_coding	Down|Up	Long	ENSG00000114850@chr3_156543824_156543854_-	ENSG00000114850@chr3_156540196_156540226_-	-1.37574	0.754833	0.00517201	0.0231444	Intron-3'UTR	216	Long
ENSG00000121892	PDS5A	protein_coding	Down|Up	Long	ENSG00000121892@chr4_39824834_39824864_-	ENSG00000121892@chr4_39822962_39822992_-	-0.987926	1.11677	0.0354598	0.0342903	3'UTR-3'UTR	217	Long
ENSG00000166123	GPT2	protein_coding	Down|Up	Long	ENSG00000166123@chr16_46929177_46929207_+	ENSG00000166123@chr16_46931259_46931289_+	-1.25986	0.842926	0.0404032	0.0162311	3'UTR-3'UTR	218	Long
ENSG00000072864	NDE1	protein_coding	Down|Up	Long	ENSG00000072864@chr16_15696903_15696933_+	ENSG00000072864@chr16_15701884_15701942_+	-1.35535	0.742493	0.0490625	0.0397163	Intron-Intron	219	Long
ENSG00000182952	HMGN4	protein_coding	Down|Up	Long	ENSG00000182952@chr6_26546191_26546221_+	ENSG00000182952@chr6_26546879_26546937_+	-1.16751	0.929898	0.0150669	0.04837	3'UTR-3'UTR	220	Long
ENSG00000029993	HMGB3	protein_coding	Down|Up	Long	ENSG00000029993@chrX_150987902_150987932_+	ENSG00000029993@chrX_150990745_150990775_+	-1.0583	1.0293	0.0286465	0.0265555	3'UTR-3'UTR	221	Long
ENSG00000143319	ISG20L2	processed_transcript	Down|Up	Long	ENSG00000143319@chr1_156723185_156723215_-	ENSG00000143319@chr1_156721975_156722005_-	-1.03309	1.03812	0.0390531	0.00890143	3'UTR-3'UTR	222	Long
ENSG00000100731	PCNX1	retained_intron	Down|Up	Long	ENSG00000100731@chr14_71110066_71110096_+	ENSG00000100731@chr14_71115321_71115381_+	-1.00833	1.05874	0.0320162	0.0294776	3'UTR-3'UTR	223	Long
ENSG00000060749	QSER1	protein_coding	Down|Up	Long	ENSG00000060749@chr11_32976973_32977003_+	ENSG00000060749@chr11_32980240_32980270_+	-0.888767	1.16545	0.0386126	0.00366336	3'UTR-3'UTR	224	Long
ENSG00000122958	VPS26A	protein_coding	Down|Up	Long	ENSG00000122958@chr10_69171678_69171708_+	ENSG00000122958@chr10_69172831_69172861_+	-0.680615	1.34653	0.0399074	0.00847058	3'UTR-3'UTR	225	Long
ENSG00000170759	KIF5B	protein_coding	Down|Up	Long	ENSG00000170759@chr10_32011338_32011368_-	ENSG00000170759@chr10_32009533_32009563_-	-1.0153	1.00517	0.0315511	0.0382517	3'UTR-3'UTR	226	Long
ENSG00000151914	DST	protein_coding	Down|Up	Long	ENSG00000151914@chr6_56458882_56458912_-	ENSG00000151914@chr6_56458238_56458268_-	-0.958207	1.05927	0.0401378	0.0347623	3'UTR-3'UTR	227	Long
ENSG00000135720	DYNC1LI2	protein_coding	Down|Up	Long	ENSG00000135720@chr16_66722832_66722862_-	ENSG00000135720@chr16_66720990_66721020_-	-0.985415	1.02705	0.0228949	0.0116391	3'UTR-3'UTR	228	Long
ENSG00000171246	NPTX1	protein_coding	Down|Up	Long	ENSG00000171246@chr17_80470309_80470366_-	ENSG00000171246@chr17_80467468_80467498_-	-0.999013	1.01288	0.0220978	0.0176769	3'UTR-3'UTR	229	Long
ENSG00000158604	TMED4	protein_coding	Down|Up	Long	ENSG00000158604@chr7_44579215_44579245_-	ENSG00000158604@chr7_44577894_44577924_-	-0.838802	1.16792	0.047088	0.0223256	3'UTR-3'UTR	230	Long
ENSG00000115963	RND3	protein_coding	Down|Up	Long	ENSG00000115963@chr2_150469224_150469254_-	ENSG00000115963@chr2_150468301_150468331_-	-1.1395	0.846792	0.0117163	0.0424881	3'UTR-3'UTR	231	Long
ENSG00000135318	NT5E	protein_coding	Down|Up	Long	ENSG00000135318@chr6_85493997_85494027_+	ENSG00000135318@chr6_85495750_85495780_+	-1.0082	0.961967	0.0338619	0.0212009	3'UTR-3'UTR	232	Long
ENSG00000137819	PAQR5	protein_coding	Down|Up	Long	ENSG00000137819@chr15_69403966_69403996_+	ENSG00000137819@chr15_69406929_69406959_+	-0.972917	0.995807	0.00477526	0.0380751	3'UTR-3'UTR	233	Long
ENSG00000174695	TMEM167A	protein_coding	Down|Up	Long	ENSG00000174695@chr5_83057015_83057045_-	ENSG00000174695@chr5_83052846_83052876_-	-0.871212	1.06835	0.0339662	0.0195262	3'UTR-3'UTR	234	Long
ENSG00000143322	ABL2	protein_coding	Down|Up	Long	ENSG00000143322@chr1_179107666_179107696_-	ENSG00000143322@chr1_179099330_179099360_-	-0.963774	0.96474	0.0186143	0.0429983	3'UTR-3'UTR	235	Long
ENSG00000138760	SCARB2	protein_coding	Down|Up	Long	ENSG00000138760@chr4_76161501_76161531_-	ENSG00000138760@chr4_76158820_76158850_-	-0.924944	0.987664	0.0452145	0.0305341	3'UTR-3'UTR	236	Long
ENSG00000119402	FBXW2	processed_transcript	Down|Up	Long	ENSG00000119402@chr9_120764229_120764259_-	ENSG00000119402@chr9_120757008_120757038_-	-1.02338	0.88777	0.00283568	0.0285667	3'UTR-3'UTR	237	Long
ENSG00000101557	USP14	protein_coding	Down|Up	Long	ENSG00000101557@chr18_211845_211875_+	ENSG00000101557@chr18_214520_214550_+	-0.832146	0.993605	0.0305667	0.046688	3'UTR-3'UTR	238	Long
ENSG00000139644	TMBIM6	protein_coding	Down|Up	Long	ENSG00000139644@chr12_49762926_49762956_+	ENSG00000139644@chr12_49764904_49764934_+	-1.04471	0.766524	0.00296684	0.0440127	3'UTR-3'UTR	239	Long
ENSG00000141279	NPEPPS	protein_coding	Down|Up	Long	ENSG00000141279@chr17_47622155_47622185_+	ENSG00000141279@chr17_47623242_47623272_+	-0.827225	0.896319	0.0220526	0.0121787	3'UTR-3'UTR	240	Long

## Sheet: Supp_Table 5
Supplementary Table 5. The m6A sites identified by MeRIP-seq. Related to Figure 4I.
OV3_1_IP VS OV3_1_input_peak
chr	chromStart	chromEnd	peak_length	strand	log2FoldChange	pvalue	padj	Annotation	transcriptID	geneID	gene_chr	gene_start	gene_end	geneName	Description	GO	KEGG
chr1	629789	630089	301	+	1.97905	0.00683768	0.00847311	ncRNA_exonic	ENST00000457540	ENSG00000225630	chr1	629640	630683	MTND2P28	MT-ND2 pseudogene 28 [Source:HGNC Symbol;Acc:HGNC:42129]	NA	NA
chr1	817970	818070	101	+	4.08148	0.000106058	0.000175579	ncRNA_exonic	ENST00000326734	ENSG00000177757	chr1	817371	819837	FAM87B	family with sequence similarity 87 member B [Source:HGNC Symbol;Acc:HGNC:32236]	NA	NA
chr1	841335	841735	401	+	4.37801	4.40225e-07	9.61484e-07	ncRNA_exonic	ENST00000415295	ENSG00000228794	chr1	825138	859446	LINC01128	long intergenic non-protein coding RNA 1128 [Source:HGNC Symbol;Acc:HGNC:49377]	NA	NA
chr1	842210	843035	826	+	3.51946	2.03825e-14	6.86435e-14	ncRNA_exonic	ENST00000669922	ENSG00000228794	chr1	825138	859446	LINC01128	long intergenic non-protein coding RNA 1128 [Source:HGNC Symbol;Acc:HGNC:49377]	NA	NA
chr1	843185	843760	576	+	3.49247	7.51957e-09	1.88566e-08	ncRNA_exonic	ENST00000669922	ENSG00000228794	chr1	825138	859446	LINC01128	long intergenic non-protein coding RNA 1128 [Source:HGNC Symbol;Acc:HGNC:49377]	NA	NA
chr1	851865	852140	276	+	1.47505	0.0456591	0.04874	ncRNA_exonic	ENST00000416570	ENSG00000228794	chr1	825138	859446	LINC01128	long intergenic non-protein coding RNA 1128 [Source:HGNC Symbol;Acc:HGNC:49377]	NA	NA
chr1	852740	854864	2125	+	2.31273	6.00319e-34	3.28692e-33	ncRNA_exonic	ENST00000416570	ENSG00000228794	chr1	825138	859446	LINC01128	long intergenic non-protein coding RNA 1128 [Source:HGNC Symbol;Acc:HGNC:49377]	NA	NA
chr1	855564	857689	2126	+	3.76315	1.38952e-57	1.02102e-56	ncRNA_exonic	ENST00000445118	ENSG00000228794	chr1	825138	859446	LINC01128	long intergenic non-protein coding RNA 1128 [Source:HGNC Symbol;Acc:HGNC:49377]	NA	NA
chr1	858064	858889	826	+	2.13354	3.15412e-08	7.56419e-08	ncRNA_exonic	ENST00000445118	ENSG00000228794	chr1	825138	859446	LINC01128	long intergenic non-protein coding RNA 1128 [Source:HGNC Symbol;Acc:HGNC:49377]	NA	NA
chr1	858964	859339	376	+	2.98442	1.12028e-05	2.11607e-05	ncRNA_exonic	ENST00000445118	ENSG00000228794	chr1	825138	859446	LINC01128	long intergenic non-protein coding RNA 1128 [Source:HGNC Symbol;Acc:HGNC:49377]	NA	NA
chr1	904908	915900	10993	+	2.44976	0.00277798	0.00368056	ncRNA_exonic	ENST00000398216	ENSG00000241180	chr1	914171	914971	AL645608	novel transcript	NA	NA
chr1	912055	912280	226	+	2.90641	6.4521e-05	0.000110505	ncRNA_exonic	ENST00000448179	ENSG00000230699	chr1	911435	914948	AL645608	novel transcript	NA	NA
chr1	912380	913355	976	+	3.63499	1.73738e-23	7.7443e-23	ncRNA_exonic	ENST00000448179	ENSG00000230699	chr1	911435	914948	AL645608	novel transcript	NA	NA
chr1	913455	913605	151	+	1.96208	0.00289238	0.00382119	ncRNA_exonic	ENST00000448179	ENSG00000230699	chr1	911435	914948	AL645608	novel transcript	NA	NA
chr1	924227	924327	101	+	3.88616	0.00495406	0.00629601	UTR5	ENST00000420190	ENSG00000187634	chr1	923928	944581	SAMD11	sterile alpha motif domain containing 11 [Source:HGNC Symbol;Acc:HGNC:28706]	GO:0003677(DNA binding);GO:0003682(chromatin binding);GO:0005515(protein binding);GO:0005634(nucleus);GO:0042393(histone binding);GO:0045892(negative regulation of transcription, DNA-templated)	NA
chr1	924477	924602	126	+	2.78474	0.00635253	0.00791767	exonic	ENST00000420190	ENSG00000187634	chr1	923928	944581	SAMD11	sterile alpha motif domain containing 11 [Source:HGNC Symbol;Acc:HGNC:28706]	GO:0003677(DNA binding);GO:0003682(chromatin binding);GO:0005515(protein binding);GO:0005634(nucleus);GO:0042393(histone binding);GO:0045892(negative regulation of transcription, DNA-templated)	NA
chr1	924927	925990	1064	+	2.12171	0.00418641	0.00538898	UTR5	ENST00000342066	ENSG00000187634	chr1	923928	944581	SAMD11	sterile alpha motif domain containing 11 [Source:HGNC Symbol;Acc:HGNC:28706]	GO:0003677(DNA binding);GO:0003682(chromatin binding);GO:0005515(protein binding);GO:0005634(nucleus);GO:0042393(histone binding);GO:0045892(negative regulation of transcription, DNA-templated)	NA
chr1	942869	944581	1713	+	3.71459	4.12472e-276	9.22596e-275	UTR3	ENST00000616016	ENSG00000187634	chr1	923928	944581	SAMD11	sterile alpha motif domain containing 11 [Source:HGNC Symbol;Acc:HGNC:28706]	GO:0003677(DNA binding);GO:0003682(chromatin binding);GO:0005515(protein binding);GO:0005634(nucleus);GO:0042393(histone binding);GO:0045892(negative regulation of transcription, DNA-templated)	NA
chr1	965367	965717	351	+	1.75246	4.58926e-12	1.39338e-11	UTR3	ENST00000338591	ENSG00000187961	chr1	960584	965719	KLHL17	kelch like family member 17 [Source:HGNC Symbol;Acc:HGNC:24023]	GO:0003779(actin binding);GO:0005515(protein binding);GO:0005615(extracellular space);GO:0007420(brain development);GO:0014069(postsynaptic density);GO:0015629(actin cytoskeleton);GO:0016567(protein ubiquitination);GO:0030036(actin cytoskeleton organization);GO:0030054(cell junction);GO:0031208(POZ domain binding);GO:0032839(dendrite cytoplasm);GO:0043025(neuronal cell body);GO:0045202(synapse);G…	NA
chr1	974789	975539	751	+	2.42211	7.52665e-11	2.14181e-10	UTR3	ENST00000379407	ENSG00000187583	chr1	966482	975865	PLEKHN1	pleckstrin homology domain containing N1 [Source:HGNC Symbol;Acc:HGNC:25284]	GO:0001666(response to hypoxia);GO:0001786(phosphatidylserine binding);GO:0005515(protein binding);GO:0005739(mitochondrion);GO:0005856(cytoskeleton);GO:0005886(plasma membrane);GO:0016020(membrane);GO:0031966(mitochondrial membrane);GO:0043065(positive regulation of apoptotic process);GO:0061158(3'-UTR-mediated mRNA destabilization);GO:0070300(phosphatidic acid binding);GO:1901612(cardiolipin bi…	NA
chr1	975664	975839	176	+	1.46563	0.0392387	0.0423916	UTR3	ENST00000379410	ENSG00000187583	chr1	966482	975865	PLEKHN1	pleckstrin homology domain containing N1 [Source:HGNC Symbol;Acc:HGNC:25284]	GO:0001666(response to hypoxia);GO:0001786(phosphatidylserine binding);GO:0005515(protein binding);GO:0005739(mitochondrion);GO:0005856(cytoskeleton);GO:0005886(plasma membrane);GO:0016020(membrane);GO:0031966(mitochondrial membrane);GO:0043065(positive regulation of apoptotic process);GO:0061158(3'-UTR-mediated mRNA destabilization);GO:0070300(phosphatidic acid binding);GO:1901612(cardiolipin bi…	NA
chr1	1020119	1020219	101	+	2.5839	0.000791352	0.00114419	UTR5	ENST00000620552	ENSG00000188157	chr1	1020120	1056118	AGRN	agrin [Source:HGNC Symbol;Acc:HGNC:329]	GO:0001523(retinoid metabolic process);GO:0002162(dystroglycan binding);GO:0005200(structural constituent of cytoskeleton);GO:0005201(extracellular matrix structural constituent);GO:0005509(calcium ion binding);GO:0005515(protein binding);GO:0005576(extracellular region);GO:0005604(basement membrane);GO:0005796(Golgi lumen);GO:0005829(cytosol);GO:0005886(plasma membrane);GO:0006024(glycosaminogly…	04512(ECM-receptor interaction)
chr1	1048629	1048779	151	+	1.3084	7.8312e-06	1.50854e-05	intronic	ENST00000379370	ENSG00000188157	chr1	1020120	1056118	AGRN	agrin [Source:HGNC Symbol;Acc:HGNC:329]	GO:0001523(retinoid metabolic process);GO:0002162(dystroglycan binding);GO:0005200(structural constituent of cytoskeleton);GO:0005201(extracellular matrix structural constituent);GO:0005509(calcium ion binding);GO:0005515(protein binding);GO:0005576(extracellular region);GO:0005604(basement membrane);GO:0005796(Golgi lumen);GO:0005829(cytosol);GO:0005886(plasma membrane);GO:0006024(glycosaminogly…	04512(ECM-receptor interaction)
chr1	1053715	1056118	2404	+	3.13055	0	0	UTR3	ENST00000379370	ENSG00000188157	chr1	1020120	1056118	AGRN	agrin [Source:HGNC Symbol;Acc:HGNC:329]	GO:0001523(retinoid metabolic process);GO:0002162(dystroglycan binding);GO:0005200(structural constituent of cytoskeleton);GO:0005201(extracellular matrix structural constituent);GO:0005509(calcium ion binding);GO:0005515(protein binding);GO:0005576(extracellular region);GO:0005604(basement membrane);GO:0005796(Golgi lumen);GO:0005829(cytosol);GO:0005886(plasma membrane);GO:0006024(glycosaminogly…	04512(ECM-receptor interaction)
chr1	1060387	1067624	7238	+	4.45321	3.10801e-290	7.30483e-289	ncRNA_exonic	ENST00000394517	ENSG00000217801	chr1	1059708	1069355	AL390719	protein tyrosine phosphatase family pseudogene	NA	NA
chr1	1068644	1069352	709	+	2.31958	0.00373027	0.00484034	ncRNA_exonic	ENST00000412397	ENSG00000217801	chr1	1059708	1069355	AL390719	protein tyrosine phosphatase family pseudogene	NA	NA
chr1	1232511	1235036	2526	+	3.63394	1.67215e-199	2.85083e-198	UTR3	ENST00000379198	ENSG00000176022	chr1	1232237	1235041	B3GALT6	beta-1,3-galactosyltransferase 6 [Source:HGNC Symbol;Acc:HGNC:17978]	GO:0000139(Golgi membrane);GO:0005794(Golgi apparatus);GO:0005797(Golgi medial cisterna);GO:0006024(glycosaminoglycan biosynthetic process);GO:0006486(protein glycosylation);GO:0008378(galactosyltransferase activity);GO:0008499(UDP-galactose:beta-N-acetylglucosamine beta-1,3-galactosyltransferase activity);GO:0015012(heparan sulfate proteoglycan biosynthetic process);GO:0016020(membrane);GO:00160…	00532(Glycosaminoglycan biosynthesis - chondroitin sulfate / dermatan sulfate);00534(Glycosaminoglycan biosynthesis - heparan sulfate / heparin)
chr1	1279215	1279365	151	+	1.46137	0.0290434	0.0320853	ncRNA_exonic	ENST00000453732	ENSG00000230415	chr1	1275223	1280420	LINC01786	long intergenic non-protein coding RNA 1786 [Source:HGNC Symbol;Acc:HGNC:52575]	NA	NA
chr1	1280585	1281035	451	+	2.21723	2.96243e-05	5.31296e-05	UTR5	ENST00000338555	ENSG00000162572	chr1	1280436	1292029	SCNN1D	sodium channel epithelial 1 subunit delta [Source:HGNC Symbol;Acc:HGNC:10601]	GO:0005272(sodium channel activity);GO:0005515(protein binding);GO:0005886(plasma membrane);GO:0006811(ion transport);GO:0006814(sodium ion transport);GO:0015280(ligand-gated sodium channel activity);GO:0015629(actin cytoskeleton);GO:0016020(membrane);GO:0016021(integral component of membrane);GO:0034220(ion transmembrane transport);GO:0035725(sodium ion transmembrane transport);GO:0050896(respon…	NA
chr1	1281085	1286146	5062	+	4.68003	1.50532e-37	8.70172e-37	UTR5	ENST00000325425	ENSG00000162572	chr1	1280436	1292029	SCNN1D	sodium channel epithelial 1 subunit delta [Source:HGNC Symbol;Acc:HGNC:10601]	GO:0005272(sodium channel activity);GO:0005515(protein binding);GO:0005886(plasma membrane);GO:0006811(ion transport);GO:0006814(sodium ion transport);GO:0015280(ligand-gated sodium channel activity);GO:0015629(actin cytoskeleton);GO:0016020(membrane);GO:0016021(integral component of membrane);GO:0034220(ion transmembrane transport);GO:0035725(sodium ion transmembrane transport);GO:0050896(respon…	NA
chr1	1309151	1309301	151	+	1.82372	0.00135839	0.00189411	UTR5	ENST00000467712	ENSG00000169972	chr1	1308597	1311677	PUSL1	pseudouridine synthase like 1 [Source:HGNC Symbol;Acc:HGNC:26914]	GO:0001522(pseudouridine synthesis);GO:0003723(RNA binding);GO:0008033(tRNA processing);GO:0009451(RNA modification);GO:0009982(pseudouridine synthase activity);GO:0016853(isomerase activity);GO:0031119(tRNA pseudouridine synthesis);GO:0043231(intracellular membrane-bounded organelle);GO:0106029(tRNA pseudouridine synthase activity)	NA
chr1	1325080	1325318	239	+	1.80074	0.016517	0.0190948	UTR5	ENST00000343938	ENSG00000224051	chr1	1324756	1328896	CPTP	ceramide-1-phosphate transfer protein [Source:HGNC Symbol;Acc:HGNC:28116]	GO:0005543(phospholipid binding);GO:0005634(nucleus);GO:0005640(nuclear outer membrane);GO:0005737(cytoplasm);GO:0005768(endosome);GO:0005794(Golgi apparatus);GO:0005829(cytosol);GO:0005886(plasma membrane);GO:0006687(glycosphingolipid metabolic process);GO:0006869(lipid transport);GO:0008289(lipid binding);GO:0010008(endosome membrane);GO:0010507(negative regulation of autophagy);GO:0016020(memb…	NA
chr1	1327566	1328891	1326	+	3.39061	2.81725e-77	2.46631e-76	UTR3	ENST00000343938	ENSG00000224051	chr1	1324756	1328896	CPTP	ceramide-1-phosphate transfer protein [Source:HGNC Symbol;Acc:HGNC:28116]	GO:0005543(phospholipid binding);GO:0005634(nucleus);GO:0005640(nuclear outer membrane);GO:0005737(cytoplasm);GO:0005768(endosome);GO:0005794(Golgi apparatus);GO:0005829(cytosol);GO:0005886(plasma membrane);GO:0006687(glycosphingolipid metabolic process);GO:0006869(lipid transport);GO:0008289(lipid binding);GO:0010008(endosome membrane);GO:0010507(negative regulation of autophagy);GO:0016020(memb…	NA
chr1	1399619	1402044	2426	+	3.70536	1.54443e-259	3.26989e-258	ncRNA_exonic	ENST00000418833	ENSG00000224870	chr1	1399520	1402046	MRPL20-AS1	MRPL20 antisense RNA 1 [Source:HGNC Symbol;Acc:HGNC:27125]	NA	NA
chr1	1409095	1409320	226	+	1.11443	0.0482141	0.0512882	ncRNA_exonic	ENST00000607307	ENSG00000272455	chr1	1409096	1410618	MRPL20-DT	MRPL20 divergent transcript [Source:HGNC Symbol;Acc:HGNC:54814]	NA	NA
chr1	1409645	1409795	151	+	0.807544	0.0361362	0.039274	ncRNA_exonic	ENST00000607307	ENSG00000272455	chr1	1409096	1410618	MRPL20-DT	MRPL20 divergent transcript [Source:HGNC Symbol;Acc:HGNC:54814]	NA	NA
chr1	1477348	1478298	951	+	0.887552	0.00236732	0.00317153	exonic	ENST00000308647	ENSG00000160072	chr1	1471765	1497848	ATAD3B	ATPase family AAA domain containing 3B [Source:HGNC Symbol;Acc:HGNC:24007]	GO:0000166(nucleotide binding);GO:0005524(ATP binding);GO:0005739(mitochondrion);GO:0005743(mitochondrial inner membrane);GO:0005886(plasma membrane);GO:0007005(mitochondrion organization);GO:0008270(zinc ion binding);GO:0016020(membrane);GO:0030667(secretory granule membrane);GO:0043312(neutrophil degranulation);GO:0101003(ficolin-1-rich granule membrane)	NA
chr1	1495987	1496387	401	+	1.96541	7.33273e-16	2.5965e-15	UTR3	ENST00000308647	ENSG00000160072	chr1	1471765	1497848	ATAD3B	ATPase family AAA domain containing 3B [Source:HGNC Symbol;Acc:HGNC:24007]	GO:0000166(nucleotide binding);GO:0005524(ATP binding);GO:0005739(mitochondrion);GO:0005743(mitochondrial inner membrane);GO:0005886(plasma membrane);GO:0007005(mitochondrion organization);GO:0008270(zinc ion binding);GO:0016020(membrane);GO:0030667(secretory granule membrane);GO:0043312(neutrophil degranulation);GO:0101003(ficolin-1-rich granule membrane)	NA
chr1	1517644	1522801	5158	+	1.776	1.52408e-17	5.72915e-17	UTR3	ENST00000339113	ENSG00000197785	chr1	1512162	1534685	ATAD3A	ATPase family AAA domain containing 3A [Source:HGNC Symbol;Acc:HGNC:25567]	GO:0000166(nucleotide binding);GO:0001558(regulation of cell growth);GO:0005515(protein binding);GO:0005524(ATP binding);GO:0005739(mitochondrion);GO:0005743(mitochondrial inner membrane);GO:0007005(mitochondrion organization);GO:0008270(zinc ion binding);GO:0016020(membrane);GO:0016021(integral component of membrane);GO:0042645(mitochondrial nucleoid);GO:0043066(negative regulation of apoptotic …	NA
chr1	1534266	1534366	101	+	1.48377	2.64859e-06	5.37025e-06	UTR3	ENST00000339113	ENSG00000197785	chr1	1512162	1534685	ATAD3A	ATPase family AAA domain containing 3A [Source:HGNC Symbol;Acc:HGNC:25567]	GO:0000166(nucleotide binding);GO:0001558(regulation of cell growth);GO:0005515(protein binding);GO:0005524(ATP binding);GO:0005739(mitochondrion);GO:0005743(mitochondrial inner membrane);GO:0007005(mitochondrion organization);GO:0008270(zinc ion binding);GO:0016020(membrane);GO:0016021(integral component of membrane);GO:0042645(mitochondrial nucleoid);GO:0043066(negative regulation of apoptotic …	NA
chr1	1534466	1534616	151	+	1.41882	1.8159e-09	4.74484e-09	UTR3	ENST00000339113	ENSG00000197785	chr1	1512162	1534685	ATAD3A	ATPase family AAA domain containing 3A [Source:HGNC Symbol;Acc:HGNC:25567]	GO:0000166(nucleotide binding);GO:0001558(regulation of cell growth);GO:0005515(protein binding);GO:0005524(ATP binding);GO:0005739(mitochondrion);GO:0005743(mitochondrial inner membrane);GO:0007005(mitochondrion organization);GO:0008270(zinc ion binding);GO:0016020(membrane);GO:0016021(integral component of membrane);GO:0042645(mitochondrial nucleoid);GO:0043066(negative regulation of apoptotic …	NA
chr1	1625639	1626464	826	+	3.55742	7.17481e-13	2.26474e-12	UTR3	ENST00000489635	ENSG00000197530	chr1	1615415	1630610	MIB2	mindbomb E3 ubiquitin protein ligase 2 [Source:HGNC Symbol;Acc:HGNC:30577]	GO:0000151(ubiquitin ligase complex);GO:0000209(protein polyubiquitination);GO:0003779(actin binding);GO:0004842(ubiquitin-protein transferase activity);GO:0005515(protein binding);GO:0005737(cytoplasm);GO:0005768(endosome);GO:0005769(early endosome);GO:0005829(cytosol);GO:0007219(Notch signaling pathway);GO:0008270(zinc ion binding);GO:0016567(protein ubiquitination);GO:0016740(transferase activ…	NA
chr1	1630418	1630610	193	+	1.63236	0.00357284	0.00464818	UTR3	ENST00000378712	ENSG00000197530	chr1	1615415	1630610	MIB2	mindbomb E3 ubiquitin protein ligase 2 [Source:HGNC Symbol;Acc:HGNC:30577]	GO:0000151(ubiquitin ligase complex);GO:0000209(protein polyubiquitination);GO:0003779(actin binding);GO:0004842(ubiquitin-protein transferase activity);GO:0005515(protein binding);GO:0005737(cytoplasm);GO:0005768(endosome);GO:0005769(early endosome);GO:0005829(cytosol);GO:0007219(Notch signaling pathway);GO:0008270(zinc ion binding);GO:0016567(protein ubiquitination);GO:0016740(transferase activ…	NA
chr1	1659374	1662602	3229	+	1.72637	0.00308399	0.00405669	ncRNA_exonic	ENST00000607013	ENSG00000272004	chr1	1659325	1662602	FO704657	novel transcript, antisense to SLC35E2B	NA	NA
chr1	1730543	1731018	476	+	1.68186	0.00104734	0.00148592	ncRNA_exonic	ENST00000417099	ENSG00000227775	chr1	1724512	1737251	AL031282	ribosomal protein S7 (RPS7) pseudogene	NA	NA
chr1	2181859	2185395	3537	+	2.52903	3.95792e-45	2.53285e-44	UTR3	ENST00000378567	ENSG00000067606	chr1	2050411	2185395	PRKCZ	protein kinase C zeta [Source:HGNC Symbol;Acc:HGNC:9412]	GO:0000166(nucleotide binding);GO:0000226(microtubule cytoskeleton organization);GO:0001725(stress fiber);GO:0001954(positive regulation of cell-matrix adhesion);GO:0004672(protein kinase activity);GO:0004674(protein serine/threonine kinase activity);GO:0004697(protein kinase C activity);GO:0004698(calcium-dependent protein kinase C activity);GO:0005515(protein binding);GO:0005524(ATP binding);GO…	04015(Rap1 signaling pathway);04062(Chemokine signaling pathway);04071(Sphingolipid signaling pathway);04144(Endocytosis);04360(Axon guidance);04390(Hippo signaling pathway);04530(Tight junction);04611(Platelet activation);04910(Insulin signaling pathway);04926(Relaxin signaling pathway);04930(Type II diabetes mellitus);04931(Insulin resistance);04933(AGE-RAGE signaling pathway in diabetic compli…
chr1	2228743	2232636	3894	+	2.22032	5.0311e-10	1.36029e-09	UTR5	ENST00000378536	ENSG00000157933	chr1	2228319	2310213	SKI	SKI proto-oncogene [Source:HGNC Symbol;Acc:HGNC:10896]	GO:0000122(negative regulation of transcription by RNA polymerase II);GO:0001227(DNA-binding transcription repressor activity, RNA polymerase II-specific);GO:0001843(neural tube closure);GO:0002089(lens morphogenesis in camera-type eye);GO:0003714(transcription corepressor activity);GO:0005515(protein binding);GO:0005634(nucleus);GO:0005654(nucleoplasm);GO:0005667(transcription factor complex);GO…	NA
chr1	2303299	2303399	101	+	1.04782	0.0196021	0.0223453	exonic	ENST00000378536	ENSG00000157933	chr1	2228319	2310213	SKI	SKI proto-oncogene [Source:HGNC Symbol;Acc:HGNC:10896]	GO:0000122(negative regulation of transcription by RNA polymerase II);GO:0001227(DNA-binding transcription repressor activity, RNA polymerase II-specific);GO:0001843(neural tube closure);GO:0002089(lens morphogenesis in camera-type eye);GO:0003714(transcription corepressor activity);GO:0005515(protein binding);GO:0005634(nucleus);GO:0005654(nucleoplasm);GO:0005667(transcription factor complex);GO…	NA
chr1	2306738	2308863	2126	+	3.12349	6e-304	1e-302	UTR3	ENST00000378536	ENSG00000157933	chr1	2228319	2310213	SKI	SKI proto-oncogene [Source:HGNC Symbol;Acc:HGNC:10896]	GO:0000122(negative regulation of transcription by RNA polymerase II);GO:0001227(DNA-binding transcription repressor activity, RNA polymerase II-specific);GO:0001843(neural tube closure);GO:0002089(lens morphogenesis in camera-type eye);GO:0003714(transcription corepressor activity);GO:0005515(protein binding);GO:0005634(nucleus);GO:0005654(nucleoplasm);GO:0005667(transcription factor complex);GO…	NA
chr1	2309363	2309588	226	+	0.988942	5.72584e-05	9.87718e-05	UTR3	ENST00000378536	ENSG00000157933	chr1	2228319	2310213	SKI	SKI proto-oncogene [Source:HGNC Symbol;Acc:HGNC:10896]	GO:0000122(negative regulation of transcription by RNA polymerase II);GO:0001227(DNA-binding transcription repressor activity, RNA polymerase II-specific);GO:0001843(neural tube closure);GO:0002089(lens morphogenesis in camera-type eye);GO:0003714(transcription corepressor activity);GO:0005515(protein binding);GO:0005634(nucleus);GO:0005654(nucleoplasm);GO:0005667(transcription factor complex);GO…	NA
chr1	2309763	2310213	451	+	2.00593	1.51938e-09	3.99057e-09	UTR3	ENST00000378536	ENSG00000157933	chr1	2228319	2310213	SKI	SKI proto-oncogene [Source:HGNC Symbol;Acc:HGNC:10896]	GO:0000122(negative regulation of transcription by RNA polymerase II);GO:0001227(DNA-binding transcription repressor activity, RNA polymerase II-specific);GO:0001843(neural tube closure);GO:0002089(lens morphogenesis in camera-type eye);GO:0003714(transcription corepressor activity);GO:0005515(protein binding);GO:0005634(nucleus);GO:0005654(nucleoplasm);GO:0005667(transcription factor complex);GO…	NA
chr1	2391799	2394212	2414	+	1.84452	1.94054e-08	4.72505e-08	UTR5	ENST00000306256	ENSG00000157916	chr1	2391775	2405442	RER1	retention in endoplasmic reticulum sorting receptor 1 [Source:HGNC Symbol;Acc:HGNC:30309]	GO:0000139(Golgi membrane);GO:0003674(molecular_function);GO:0005515(protein binding);GO:0005783(endoplasmic reticulum);GO:0005793(endoplasmic reticulum-Golgi intermediate compartment);GO:0005794(Golgi apparatus);GO:0005886(plasma membrane);GO:0006621(protein retention in ER lumen);GO:0006890(retrograde vesicle-mediated transport, Golgi to endoplasmic reticulum);GO:0007528(neuromuscular junction …	NA
chr1	2394362	2394612	251	+	1.14055	0.00561485	0.00705836	UTR5	ENST00000488353	ENSG00000157916	chr1	2391775	2405442	RER1	retention in endoplasmic reticulum sorting receptor 1 [Source:HGNC Symbol;Acc:HGNC:30309]	GO:0000139(Golgi membrane);GO:0003674(molecular_function);GO:0005515(protein binding);GO:0005783(endoplasmic reticulum);GO:0005793(endoplasmic reticulum-Golgi intermediate compartment);GO:0005794(Golgi apparatus);GO:0005886(plasma membrane);GO:0006621(protein retention in ER lumen);GO:0006890(retrograde vesicle-mediated transport, Golgi to endoplasmic reticulum);GO:0007528(neuromuscular junction …	NA
chr1	2394762	2395187	426	+	1.3403	0.000741366	0.00107598	UTR5	ENST00000488353	ENSG00000157916	chr1	2391775	2405442	RER1	retention in endoplasmic reticulum sorting receptor 1 [Source:HGNC Symbol;Acc:HGNC:30309]	GO:0000139(Golgi membrane);GO:0003674(molecular_function);GO:0005515(protein binding);GO:0005783(endoplasmic reticulum);GO:0005793(endoplasmic reticulum-Golgi intermediate compartment);GO:0005794(Golgi apparatus);GO:0005886(plasma membrane);GO:0006621(protein retention in ER lumen);GO:0006890(retrograde vesicle-mediated transport, Golgi to endoplasmic reticulum);GO:0007528(neuromuscular junction …	NA
chr1	2395687	2396062	376	+	0.922452	0.000823221	0.0011873	UTR5	ENST00000306256	ENSG00000157916	chr1	2391775	2405442	RER1	retention in endoplasmic reticulum sorting receptor 1 [Source:HGNC Symbol;Acc:HGNC:30309]	GO:0000139(Golgi membrane);GO:0003674(molecular_function);GO:0005515(protein binding);GO:0005783(endoplasmic reticulum);GO:0005793(endoplasmic reticulum-Golgi intermediate compartment);GO:0005794(Golgi apparatus);GO:0005886(plasma membrane);GO:0006621(protein retention in ER lumen);GO:0006890(retrograde vesicle-mediated transport, Golgi to endoplasmic reticulum);GO:0007528(neuromuscular junction …	NA
chr1	2396112	2396237	126	+	1.6715	8.84066e-05	0.000148311	intronic	ENST00000306256	ENSG00000157916	chr1	2391775	2405442	RER1	retention in endoplasmic reticulum sorting receptor 1 [Source:HGNC Symbol;Acc:HGNC:30309]	GO:0000139(Golgi membrane);GO:0003674(molecular_function);GO:0005515(protein binding);GO:0005783(endoplasmic reticulum);GO:0005793(endoplasmic reticulum-Golgi intermediate compartment);GO:0005794(Golgi apparatus);GO:0005886(plasma membrane);GO:0006621(protein retention in ER lumen);GO:0006890(retrograde vesicle-mediated transport, Golgi to endoplasmic reticulum);GO:0007528(neuromuscular junction …	NA
chr1	2403153	2403953	801	+	1.28816	1.29052e-41	7.87382e-41	UTR3	ENST00000378512	ENSG00000157916	chr1	2391775	2405442	RER1	retention in endoplasmic reticulum sorting receptor 1 [Source:HGNC Symbol;Acc:HGNC:30309]	GO:0000139(Golgi membrane);GO:0003674(molecular_function);GO:0005515(protein binding);GO:0005783(endoplasmic reticulum);GO:0005793(endoplasmic reticulum-Golgi intermediate compartment);GO:0005794(Golgi apparatus);GO:0005886(plasma membrane);GO:0006621(protein retention in ER lumen);GO:0006890(retrograde vesicle-mediated transport, Golgi to endoplasmic reticulum);GO:0007528(neuromuscular junction …	NA
chr1	2403978	2405442	1465	+	1.66767	7.6344e-24	3.4396e-23	UTR3	ENST00000378513	ENSG00000157916	chr1	2391775	2405442	RER1	retention in endoplasmic reticulum sorting receptor 1 [Source:HGNC Symbol;Acc:HGNC:30309]	GO:0000139(Golgi membrane);GO:0003674(molecular_function);GO:0005515(protein binding);GO:0005783(endoplasmic reticulum);GO:0005793(endoplasmic reticulum-Golgi intermediate compartment);GO:0005794(Golgi apparatus);GO:0005886(plasma membrane);GO:0006621(protein retention in ER lumen);GO:0006890(retrograde vesicle-mediated transport, Golgi to endoplasmic reticulum);GO:0007528(neuromuscular junction …	NA
chr1	2547154	2547454	301	+	4.05048	2.88487e-06	5.82683e-06	ncRNA_exonic	ENST00000606645	ENSG00000272449	chr1	2530064	2547460	AL139246	novel transcript	NA	NA
chr1	2586873	2588354	1482	+	1.93987	1.1594e-05	2.18679e-05	UTR5	ENST00000378424	ENSG00000157870	chr1	2586491	2591469	PRXL2B	peroxiredoxin like 2B [Source:HGNC Symbol;Acc:HGNC:28390]	GO:0001516(prostaglandin biosynthetic process);GO:0005515(protein binding);GO:0005737(cytoplasm);GO:0005783(endoplasmic reticulum);GO:0005829(cytosol);GO:0006629(lipid metabolic process);GO:0006631(fatty acid metabolic process);GO:0006633(fatty acid biosynthetic process);GO:0006693(prostaglandin metabolic process);GO:0016209(antioxidant activity);GO:0016491(oxidoreductase activity);GO:0016616(oxi…	00590(Arachidonic acid metabolism)
chr1	2589798	2589973	176	+	1.04759	0.00358247	0.0046598	UTR3	ENST00000378424	ENSG00000157870	chr1	2586491	2591469	PRXL2B	peroxiredoxin like 2B [Source:HGNC Symbol;Acc:HGNC:28390]	GO:0001516(prostaglandin biosynthetic process);GO:0005515(protein binding);GO:0005737(cytoplasm);GO:0005783(endoplasmic reticulum);GO:0005829(cytosol);GO:0006629(lipid metabolic process);GO:0006631(fatty acid metabolic process);GO:0006633(fatty acid biosynthetic process);GO:0006693(prostaglandin metabolic process);GO:0016209(antioxidant activity);GO:0016491(oxidoreductase activity);GO:0016616(oxi…	00590(Arachidonic acid metabolism)
chr1	2590773	2591469	697	+	1.42456	1.12761e-15	3.96908e-15	UTR3	ENST00000378424	ENSG00000157870	chr1	2586491	2591469	PRXL2B	peroxiredoxin like 2B [Source:HGNC Symbol;Acc:HGNC:28390]	GO:0001516(prostaglandin biosynthetic process);GO:0005515(protein binding);GO:0005737(cytoplasm);GO:0005783(endoplasmic reticulum);GO:0005829(cytosol);GO:0006629(lipid metabolic process);GO:0006631(fatty acid metabolic process);GO:0006633(fatty acid biosynthetic process);GO:0006693(prostaglandin metabolic process);GO:0016209(antioxidant activity);GO:0016491(oxidoreductase activity);GO:0016616(oxi…	00590(Arachidonic acid metabolism)
chr1	3463143	3468683	5541	+	2.87901	6.67316e-35	3.71466e-34	UTR5	ENST00000378371	ENSG00000130762	chr1	3454665	3481113	ARHGEF16	Rho guanine nucleotide exchange factor 16 [Source:HGNC Symbol;Acc:HGNC:15515]	GO:0005085(guanyl-nucleotide exchange factor activity);GO:0005089(Rho guanyl-nucleotide exchange factor activity);GO:0005515(protein binding);GO:0005737(cytoplasm);GO:0005829(cytosol);GO:0007186(G protein-coupled receptor signaling pathway);GO:0017048(Rho GTPase binding);GO:0030165(PDZ domain binding);GO:0030971(receptor tyrosine kinase binding);GO:0043065(positive regulation of apoptotic process…	NA
chr1	3468783	3471742	2960	+	3.3746	1.67534e-07	3.7958e-07	UTR5	ENST00000378371	ENSG00000130762	chr1	3454665	3481113	ARHGEF16	Rho guanine nucleotide exchange factor 16 [Source:HGNC Symbol;Acc:HGNC:15515]	GO:0005085(guanyl-nucleotide exchange factor activity);GO:0005089(Rho guanyl-nucleotide exchange factor activity);GO:0005515(protein binding);GO:0005737(cytoplasm);GO:0005829(cytosol);GO:0007186(G protein-coupled receptor signaling pathway);GO:0017048(Rho GTPase binding);GO:0030165(PDZ domain binding);GO:0030971(receptor tyrosine kinase binding);GO:0043065(positive regulation of apoptotic process…	NA
chr1	3478380	3478505	126	+	1.58942	0.00358097	0.00465798	exonic	ENST00000378371	ENSG00000130762	chr1	3454665	3481113	ARHGEF16	Rho guanine nucleotide exchange factor 16 [Source:HGNC Symbol;Acc:HGNC:15515]	GO:0005085(guanyl-nucleotide exchange factor activity);GO:0005089(Rho guanyl-nucleotide exchange factor activity);GO:0005515(protein binding);GO:0005737(cytoplasm);GO:0005829(cytosol);GO:0007186(G protein-coupled receptor signaling pathway);GO:0017048(Rho GTPase binding);GO:0030165(PDZ domain binding);GO:0030971(receptor tyrosine kinase binding);GO:0043065(positive regulation of apoptotic process…	NA
chr1	3478605	3479880	1276	+	1.4059	0.00102937	0.00146189	exonic	ENST00000378371	ENSG00000130762	chr1	3454665	3481113	ARHGEF16	Rho guanine nucleotide exchange factor 16 [Source:HGNC Symbol;Acc:HGNC:15515]	GO:0005085(guanyl-nucleotide exchange factor activity);GO:0005089(Rho guanyl-nucleotide exchange factor activity);GO:0005515(protein binding);GO:0005737(cytoplasm);GO:0005829(cytosol);GO:0007186(G protein-coupled receptor signaling pathway);GO:0017048(Rho GTPase binding);GO:0030165(PDZ domain binding);GO:0030971(receptor tyrosine kinase binding);GO:0043065(positive regulation of apoptotic process…	NA
chr1	3480539	3481113	575	+	2.21146	1.35012e-11	3.99692e-11	UTR3	ENST00000378371	ENSG00000130762	chr1	3454665	3481113	ARHGEF16	Rho guanine nucleotide exchange factor 16 [Source:HGNC Symbol;Acc:HGNC:15515]	GO:0005085(guanyl-nucleotide exchange factor activity);GO:0005089(Rho guanyl-nucleotide exchange factor activity);GO:0005515(protein binding);GO:0005737(cytoplasm);GO:0005829(cytosol);GO:0007186(G protein-coupled receptor signaling pathway);GO:0017048(Rho GTPase binding);GO:0030165(PDZ domain binding);GO:0030971(receptor tyrosine kinase binding);GO:0043065(positive regulation of apoptotic process…	NA
chr1	3628651	3629176	526	+	1.81935	4.22567e-17	1.56556e-16	UTR3	ENST00000344579	ENSG00000158109	chr1	3625015	3630127	TPRG1L	tumor protein p63 regulated 1 like [Source:HGNC Symbol;Acc:HGNC:27007]	GO:0003674(molecular_function);GO:0005737(cytoplasm);GO:0008021(synaptic vesicle);GO:0008150(biological_process);GO:0016020(membrane);GO:0030054(cell junction);GO:0030672(synaptic vesicle membrane);GO:0031410(cytoplasmic vesicle);GO:0042802(identical protein binding);GO:0042995(cell projection);GO:0044305(calyx of Held);GO:0045202(synapse);GO:0048786(presynaptic active zone);GO:0051966(regulation…	NA
chr1	3629576	3629751	176	+	0.795776	0.006122	0.0076489	UTR3	ENST00000344579	ENSG00000158109	chr1	3625015	3630127	TPRG1L	tumor protein p63 regulated 1 like [Source:HGNC Symbol;Acc:HGNC:27007]	GO:0003674(molecular_function);GO:0005737(cytoplasm);GO:0008021(synaptic vesicle);GO:0008150(biological_process);GO:0016020(membrane);GO:0030054(cell junction);GO:0030672(synaptic vesicle membrane);GO:0031410(cytoplasmic vesicle);GO:0042802(identical protein binding);GO:0042995(cell projection);GO:0044305(calyx of Held);GO:0045202(synapse);GO:0048786(presynaptic active zone);GO:0051966(regulation…	NA
chr1	3723356	3727151	3796	+	2.4725	0.000877088	0.00125959	exonic	ENST00000346387	ENSG00000078900	chr1	3652516	3736201	TP73	tumor protein p73 [Source:HGNC Symbol;Acc:HGNC:12003]	GO:0000187(activation of MAPK activity);GO:0000785(chromatin);GO:0000790(nuclear chromatin);GO:0000976(transcription regulatory region sequence-specific DNA binding);GO:0000978(RNA polymerase II cis-regulatory region sequence-specific DNA binding);GO:0000981(DNA-binding transcription factor activity, RNA polymerase II-specific);GO:0001228(DNA-binding transcription activator activity, RNA polymera…	04115(p53 signaling pathway);04390(Hippo signaling pathway);04722(Neurotrophin signaling pathway);05162(Measles)
chr1	3730997	3732959	1963	+	2.26475	0.00016809	0.000269678	exonic	ENST00000346387	ENSG00000078900	chr1	3652516	3736201	TP73	tumor protein p73 [Source:HGNC Symbol;Acc:HGNC:12003]	GO:0000187(activation of MAPK activity);GO:0000785(chromatin);GO:0000790(nuclear chromatin);GO:0000976(transcription regulatory region sequence-specific DNA binding);GO:0000978(RNA polymerase II cis-regulatory region sequence-specific DNA binding);GO:0000981(DNA-binding transcription factor activity, RNA polymerase II-specific);GO:0001228(DNA-binding transcription activator activity, RNA polymera…	04115(p53 signaling pathway);04390(Hippo signaling pathway);04722(Neurotrophin signaling pathway);05162(Measles)
chr1	3733084	3734384	1301	+	5.08325	1.23419e-39	7.32924e-39	UTR3	ENST00000346387	ENSG00000078900	chr1	3652516	3736201	TP73	tumor protein p73 [Source:HGNC Symbol;Acc:HGNC:12003]	GO:0000187(activation of MAPK activity);GO:0000785(chromatin);GO:0000790(nuclear chromatin);GO:0000976(transcription regulatory region sequence-specific DNA binding);GO:0000978(RNA polymerase II cis-regulatory region sequence-specific DNA binding);GO:0000981(DNA-binding transcription factor activity, RNA polymerase II-specific);GO:0001228(DNA-binding transcription activator activity, RNA polymera…	04115(p53 signaling pathway);04390(Hippo signaling pathway);04722(Neurotrophin signaling pathway);05162(Measles)
chr1	3735984	3736184	201	+	2.5484	0.000770342	0.00111599	UTR3	ENST00000346387	ENSG00000078900	chr1	3652516	3736201	TP73	tumor protein p73 [Source:HGNC Symbol;Acc:HGNC:12003]	GO:0000187(activation of MAPK activity);GO:0000785(chromatin);GO:0000790(nuclear chromatin);GO:0000976(transcription regulatory region sequence-specific DNA binding);GO:0000978(RNA polymerase II cis-regulatory region sequence-specific DNA binding);GO:0000981(DNA-binding transcription factor activity, RNA polymerase II-specific);GO:0001228(DNA-binding transcription activator activity, RNA polymera…	04115(p53 signaling pathway);04390(Hippo signaling pathway);04722(Neurotrophin signaling pathway);05162(Measles)
chr1	3746459	3747956	1498	+	6.55614	1.21376e-10	3.40928e-10	upstream	ENST00000648526	-	-	-	-	NA	NA	NA	NA
chr1	3873015	3884009	10995	+	1.30756	2.98883e-06	6.02561e-06	UTR3	ENST00000339350	ENSG00000169598	chr1	3857267	3885429	DFFB	DNA fragmentation factor subunit beta [Source:HGNC Symbol;Acc:HGNC:2773]	GO:0000790(nuclear chromatin);GO:0003677(DNA binding);GO:0004518(nuclease activity);GO:0004536(deoxyribonuclease activity);GO:0005515(protein binding);GO:0005634(nucleus);GO:0005654(nucleoplasm);GO:0005730(nucleolus);GO:0005737(cytoplasm);GO:0005829(cytosol);GO:0006308(DNA catabolic process);GO:0006309(apoptotic DNA fragmentation);GO:0006915(apoptotic process);GO:0016787(hydrolase activity);GO:00…	04210(Apoptosis)
chr1	3884084	3884359	276	+	1.51777	5.60516e-05	9.68186e-05	UTR3	ENST00000338895	ENSG00000169598	chr1	3857267	3885429	DFFB	DNA fragmentation factor subunit beta [Source:HGNC Symbol;Acc:HGNC:2773]	GO:0000790(nuclear chromatin);GO:0003677(DNA binding);GO:0004518(nuclease activity);GO:0004536(deoxyribonuclease activity);GO:0005515(protein binding);GO:0005634(nucleus);GO:0005654(nucleoplasm);GO:0005730(nucleolus);GO:0005737(cytoplasm);GO:0005829(cytosol);GO:0006308(DNA catabolic process);GO:0006309(apoptotic DNA fragmentation);GO:0006915(apoptotic process);GO:0016787(hydrolase activity);GO:00…	04210(Apoptosis)
chr1	3884384	3884534	151	+	1.6527	3.61853e-05	6.41701e-05	UTR3	ENST00000338895	ENSG00000169598	chr1	3857267	3885429	DFFB	DNA fragmentation factor subunit beta [Source:HGNC Symbol;Acc:HGNC:2773]	GO:0000790(nuclear chromatin);GO:0003677(DNA binding);GO:0004518(nuclease activity);GO:0004536(deoxyribonuclease activity);GO:0005515(protein binding);GO:0005634(nucleus);GO:0005654(nucleoplasm);GO:0005730(nucleolus);GO:0005737(cytoplasm);GO:0005829(cytosol);GO:0006308(DNA catabolic process);GO:0006309(apoptotic DNA fragmentation);GO:0006915(apoptotic process);GO:0016787(hydrolase activity);GO:00…	04210(Apoptosis)
chr1	3885159	3885429	271	+	1.50524	4.12277e-07	9.0251e-07	UTR3	ENST00000338895	ENSG00000169598	chr1	3857267	3885429	DFFB	DNA fragmentation factor subunit beta [Source:HGNC Symbol;Acc:HGNC:2773]	GO:0000790(nuclear chromatin);GO:0003677(DNA binding);GO:0004518(nuclease activity);GO:0004536(deoxyribonuclease activity);GO:0005515(protein binding);GO:0005634(nucleus);GO:0005654(nucleoplasm);GO:0005730(nucleolus);GO:0005737(cytoplasm);GO:0005829(cytosol);GO:0006308(DNA catabolic process);GO:0006309(apoptotic DNA fragmentation);GO:0006915(apoptotic process);GO:0016787(hydrolase activity);GO:00…	04210(Apoptosis)
chr1	6007635	6026028	18394	+	2.05114	0.00052143	0.000774697	UTR5	ENST00000428161	ENSG00000069424	chr1	5990927	6101193	KCNAB2	potassium voltage-gated channel subfamily A regulatory beta subunit 2 [Source:HGNC Symbol;Acc:HGNC:6229]	GO:0002244(hematopoietic progenitor cell differentiation);GO:0004033(aldo-keto reductase (NADP) activity);GO:0005244(voltage-gated ion channel activity);GO:0005249(voltage-gated potassium channel activity);GO:0005737(cytoplasm);GO:0005829(cytosol);GO:0005856(cytoskeleton);GO:0005874(microtubule);GO:0005886(plasma membrane);GO:0006811(ion transport);GO:0006813(potassium ion transport);GO:0008076(v…	NA
chr1	6096477	6097489	1013	+	1.96164	4.77043e-05	8.32212e-05	UTR3	ENST00000662815	ENSG00000069424	chr1	5990927	6101193	KCNAB2	potassium voltage-gated channel subfamily A regulatory beta subunit 2 [Source:HGNC Symbol;Acc:HGNC:6229]	GO:0002244(hematopoietic progenitor cell differentiation);GO:0004033(aldo-keto reductase (NADP) activity);GO:0005244(voltage-gated ion channel activity);GO:0005249(voltage-gated potassium channel activity);GO:0005737(cytoplasm);GO:0005829(cytosol);GO:0005856(cytoskeleton);GO:0005874(microtubule);GO:0005886(plasma membrane);GO:0006811(ion transport);GO:0006813(potassium ion transport);GO:0008076(v…	NA
chr1	6097889	6098164	276	+	1.49378	0.00758588	0.00931482	UTR3	ENST00000602612	ENSG00000069424	chr1	5990927	6101193	KCNAB2	potassium voltage-gated channel subfamily A regulatory beta subunit 2 [Source:HGNC Symbol;Acc:HGNC:6229]	GO:0002244(hematopoietic progenitor cell differentiation);GO:0004033(aldo-keto reductase (NADP) activity);GO:0005244(voltage-gated ion channel activity);GO:0005249(voltage-gated potassium channel activity);GO:0005737(cytoplasm);GO:0005829(cytosol);GO:0005856(cytoskeleton);GO:0005874(microtubule);GO:0005886(plasma membrane);GO:0006811(ion transport);GO:0006813(potassium ion transport);GO:0008076(v…	NA
chr1	6098564	6098989	426	+	1.3462	7.59681e-18	2.88334e-17	UTR3	ENST00000653262	ENSG00000069424	chr1	5990927	6101193	KCNAB2	potassium voltage-gated channel subfamily A regulatory beta subunit 2 [Source:HGNC Symbol;Acc:HGNC:6229]	GO:0002244(hematopoietic progenitor cell differentiation);GO:0004033(aldo-keto reductase (NADP) activity);GO:0005244(voltage-gated ion channel activity);GO:0005249(voltage-gated potassium channel activity);GO:0005737(cytoplasm);GO:0005829(cytosol);GO:0005856(cytoskeleton);GO:0005874(microtubule);GO:0005886(plasma membrane);GO:0006811(ion transport);GO:0006813(potassium ion transport);GO:0008076(v…	NA
chr1	6099639	6099839	201	+	1.53991	4.23189e-08	1.00545e-07	UTR3	ENST00000164247	ENSG00000069424	chr1	5990927	6101193	KCNAB2	potassium voltage-gated channel subfamily A regulatory beta subunit 2 [Source:HGNC Symbol;Acc:HGNC:6229]	GO:0002244(hematopoietic progenitor cell differentiation);GO:0004033(aldo-keto reductase (NADP) activity);GO:0005244(voltage-gated ion channel activity);GO:0005249(voltage-gated potassium channel activity);GO:0005737(cytoplasm);GO:0005829(cytosol);GO:0005856(cytoskeleton);GO:0005874(microtubule);GO:0005886(plasma membrane);GO:0006811(ion transport);GO:0006813(potassium ion transport);GO:0008076(v…	NA
chr1	6207626	6208686	1061	+	2.20483	1.61987e-09	4.24804e-09	intronic	ENST00000377939	ENSG00000158286	chr1	6205475	6221299	RNF207	ring finger protein 207 [Source:HGNC Symbol;Acc:HGNC:32947]	GO:0005515(protein binding);GO:0005737(cytoplasm);GO:0008270(zinc ion binding);GO:0010628(positive regulation of gene expression);GO:0030544(Hsp70 protein binding);GO:0044325(ion channel binding);GO:0046872(metal ion binding);GO:0048471(perinuclear region of cytoplasm);GO:0051087(chaperone binding);GO:0055117(regulation of cardiac muscle contraction);GO:0086019(cell-cell signaling involved in car…	NA
chr1	6210406	6210606	201	+	1.46912	0.00264541	0.00351658	exonic	ENST00000377939	ENSG00000158286	chr1	6205475	6221299	RNF207	ring finger protein 207 [Source:HGNC Symbol;Acc:HGNC:32947]	GO:0005515(protein binding);GO:0005737(cytoplasm);GO:0008270(zinc ion binding);GO:0010628(positive regulation of gene expression);GO:0030544(Hsp70 protein binding);GO:0044325(ion channel binding);GO:0046872(metal ion binding);GO:0048471(perinuclear region of cytoplasm);GO:0051087(chaperone binding);GO:0055117(regulation of cardiac muscle contraction);GO:0086019(cell-cell signaling involved in car…	NA
chr1	6220254	6220929	676	+	1.89815	6.48499e-13	2.05198e-12	UTR3	ENST00000377939	ENSG00000158286	chr1	6205475	6221299	RNF207	ring finger protein 207 [Source:HGNC Symbol;Acc:HGNC:32947]	GO:0005515(protein binding);GO:0005737(cytoplasm);GO:0008270(zinc ion binding);GO:0010628(positive regulation of gene expression);GO:0030544(Hsp70 protein binding);GO:0044325(ion channel binding);GO:0046872(metal ion binding);GO:0048471(perinuclear region of cytoplasm);GO:0051087(chaperone binding);GO:0055117(regulation of cardiac muscle contraction);GO:0086019(cell-cell signaling involved in car…	NA
chr1	6234741	6236971	2231	+	1.74642	6.73647e-07	1.44796e-06	ncRNA_exonic	ENST00000441724	ENSG00000225077	chr1	6234692	6239444	LINC00337	long intergenic non-protein coding RNA 337 [Source:HGNC Symbol;Acc:HGNC:28620]	NA	NA
chr1	6238611	6238736	126	+	4.10917	9.60208e-05	0.000160108	ncRNA_exonic	ENST00000429480	ENSG00000225077	chr1	6234692	6239444	LINC00337	long intergenic non-protein coding RNA 337 [Source:HGNC Symbol;Acc:HGNC:28620]	NA	NA
chr1	6238786	6239436	651	+	3.49404	4.32279e-13	1.37827e-12	ncRNA_exonic	ENST00000429480	ENSG00000225077	chr1	6234692	6239444	LINC00337	long intergenic non-protein coding RNA 337 [Source:HGNC Symbol;Acc:HGNC:28620]	NA	NA
chr1	6456118	6456518	401	+	8.4031	2.30481e-05	4.19258e-05	UTR3	ENST00000636330	ENSG00000187017	chr1	6424776	6461367	ESPN	espin [Source:HGNC Symbol;Acc:HGNC:13281]	GO:0003779(actin binding);GO:0005515(protein binding);GO:0005737(cytoplasm);GO:0005856(cytoskeleton);GO:0005902(microvillus);GO:0005903(brush border);GO:0007605(sensory perception of sound);GO:0007626(locomotory behavior);GO:0015629(actin cytoskeleton);GO:0017124(SH3 domain binding);GO:0030034(microvillar actin bundle assembly);GO:0030046(parallel actin filament bundle assembly);GO:0031941(filame…	NA
chr1	6580547	6585582	5036	+	2.27469	1.69992e-28	8.41911e-28	UTR5	ENST00000319084	ENSG00000204859	chr1	6579994	6589280	ZBTB48	zinc finger and BTB domain containing 48 [Source:HGNC Symbol;Acc:HGNC:4930]	GO:0000781(chromosome, telomeric region);GO:0000976(transcription regulatory region sequence-specific DNA binding);GO:0003676(nucleic acid binding);GO:0003677(DNA binding);GO:0003691(double-stranded telomeric DNA binding);GO:0005515(protein binding);GO:0005634(nucleus);GO:0005654(nucleoplasm);GO:0005694(chromosome);GO:0005829(cytosol);GO:0010833(telomere maintenance via telomere lengthening);GO:0…	NA
chr1	6589045	6589280	236	+	2.41801	4.67827e-10	1.26746e-09	UTR3	ENST00000466813	ENSG00000204859	chr1	6579994	6589280	ZBTB48	zinc finger and BTB domain containing 48 [Source:HGNC Symbol;Acc:HGNC:4930]	GO:0000781(chromosome, telomeric region);GO:0000976(transcription regulatory region sequence-specific DNA binding);GO:0003676(nucleic acid binding);GO:0003677(DNA binding);GO:0003691(double-stranded telomeric DNA binding);GO:0005515(protein binding);GO:0005634(nucleus);GO:0005654(nucleoplasm);GO:0005694(chromosome);GO:0005829(cytosol);GO:0010833(telomere maintenance via telomere lengthening);GO:0…	NA
chr1	6616756	6623148	6393	+	2.82223	1.514e-179	2.35765e-178	UTR3	ENST00000377648	ENSG00000116273	chr1	6613731	6624030	PHF13	PHD finger protein 13 [Source:HGNC Symbol;Acc:HGNC:22983]	GO:0000278(mitotic cell cycle);GO:0003682(chromatin binding);GO:0005634(nucleus);GO:0005654(nucleoplasm);GO:0006325(chromatin organization);GO:0007049(cell cycle);GO:0007059(chromosome segregation);GO:0007076(mitotic chromosome condensation);GO:0030261(chromosome condensation);GO:0035064(methylated histone binding);GO:0046872(metal ion binding);GO:0051301(cell division)	NA
chr1	6623698	6624023	326	+	1.18441	3.04387e-06	6.12944e-06	UTR3	ENST00000377648	ENSG00000116273	chr1	6613731	6624030	PHF13	PHD finger protein 13 [Source:HGNC Symbol;Acc:HGNC:22983]	GO:0000278(mitotic cell cycle);GO:0003682(chromatin binding);GO:0005634(nucleus);GO:0005654(nucleoplasm);GO:0006325(chromatin organization);GO:0007049(cell cycle);GO:0007059(chromosome segregation);GO:0007076(mitotic chromosome condensation);GO:0030261(chromosome condensation);GO:0035064(methylated histone binding);GO:0046872(metal ion binding);GO:0051301(cell division)	NA
chr1	6628405	6635039	6635	+	2.67745	2.78563e-134	3.50532e-133	UTR3	ENST00000054650	ENSG00000041988	chr1	6624866	6635586	THAP3	THAP domain containing 3 [Source:HGNC Symbol;Acc:HGNC:20855]	GO:0000790(nuclear chromatin);GO:0000981(DNA-binding transcription factor activity, RNA polymerase II-specific);GO:0003676(nucleic acid binding);GO:0003677(DNA binding);GO:0005515(protein binding);GO:0045944(positive regulation of transcription by RNA polymerase II);GO:0046872(metal ion binding)	NA
chr1	6635089	6635239	151	+	1.10092	2.89021e-08	6.94983e-08	UTR3	ENST00000377627	ENSG00000041988	chr1	6624866	6635586	THAP3	THAP domain containing 3 [Source:HGNC Symbol;Acc:HGNC:20855]	GO:0000790(nuclear chromatin);GO:0000981(DNA-binding transcription factor activity, RNA polymerase II-specific);GO:0003676(nucleic acid binding);GO:0003677(DNA binding);GO:0005515(protein binding);GO:0045944(positive regulation of transcription by RNA polymerase II);GO:0046872(metal ion binding)	NA
chr1	6635314	6635586	273	+	1.40731	7.27112e-12	2.18522e-11	UTR3	ENST00000377627	ENSG00000041988	chr1	6624866	6635586	THAP3	THAP domain containing 3 [Source:HGNC Symbol;Acc:HGNC:20855]	GO:0000790(nuclear chromatin);GO:0000981(DNA-binding transcription factor activity, RNA polymerase II-specific);GO:0003676(nucleic acid binding);GO:0003677(DNA binding);GO:0005515(protein binding);GO:0045944(positive regulation of transcription by RNA polymerase II);GO:0046872(metal ion binding)	NA
chr1	6825093	6853055	27963	+	0.906845	5.44484e-05	9.42794e-05	UTR3	ENST00000486138	ENSG00000171735	chr1	6785454	7769706	CAMTA1	calmodulin binding transcription activator 1 [Source:HGNC Symbol;Acc:HGNC:18806]	GO:0000981(DNA-binding transcription factor activity, RNA polymerase II-specific);GO:0003677(DNA binding);GO:0005515(protein binding);GO:0005634(nucleus);GO:0005730(nucleolus);GO:0005737(cytoplasm);GO:0005829(cytosol);GO:0006357(regulation of transcription by RNA polymerase II);GO:0035307(positive regulation of protein dephosphorylation);GO:0043565(sequence-specific DNA binding);GO:0045944(positi…	NA
chr1	6887722	6887822	101	+	0.99326	0.000350534	0.000534886	UTR3	ENST00000461311	ENSG00000171735	chr1	6785454	7769706	CAMTA1	calmodulin binding transcription activator 1 [Source:HGNC Symbol;Acc:HGNC:18806]	GO:0000981(DNA-binding transcription factor activity, RNA polymerase II-specific);GO:0003677(DNA binding);GO:0005515(protein binding);GO:0005634(nucleus);GO:0005730(nucleolus);GO:0005737(cytoplasm);GO:0005829(cytosol);GO:0006357(regulation of transcription by RNA polymerase II);GO:0035307(positive regulation of protein dephosphorylation);GO:0043565(sequence-specific DNA binding);GO:0045944(positi…	NA
chr1	6887847	6888072	226	+	1.04942	2.67985e-05	4.83231e-05	UTR3	ENST00000482934	ENSG00000171735	chr1	6785454	7769706	CAMTA1	calmodulin binding transcription activator 1 [Source:HGNC Symbol;Acc:HGNC:18806]	GO:0000981(DNA-binding transcription factor activity, RNA polymerase II-specific);GO:0003677(DNA binding);GO:0005515(protein binding);GO:0005634(nucleus);GO:0005730(nucleolus);GO:0005737(cytoplasm);GO:0005829(cytosol);GO:0006357(regulation of transcription by RNA polymerase II);GO:0035307(positive regulation of protein dephosphorylation);GO:0043565(sequence-specific DNA binding);GO:0045944(positi…	NA
chr1	7677724	7732588	54865	+	1.47745	0.03805	0.0412027	exonic	ENST00000303635	ENSG00000171735	chr1	6785454	7769706	CAMTA1	calmodulin binding transcription activator 1 [Source:HGNC Symbol;Acc:HGNC:18806]	GO:0000981(DNA-binding transcription factor activity, RNA polymerase II-specific);GO:0003677(DNA binding);GO:0005515(protein binding);GO:0005634(nucleus);GO:0005730(nucleolus);GO:0005737(cytoplasm);GO:0005829(cytosol);GO:0006357(regulation of transcription by RNA polymerase II);GO:0035307(positive regulation of protein dephosphorylation);GO:0043565(sequence-specific DNA binding);GO:0045944(positi…	NA
chr1	7751368	7767178	15811	+	3.0373	2.33596e-16	8.43515e-16	UTR3	ENST00000303635	ENSG00000171735	chr1	6785454	7769706	CAMTA1	calmodulin binding transcription activator 1 [Source:HGNC Symbol;Acc:HGNC:18806]	GO:0000981(DNA-binding transcription factor activity, RNA polymerase II-specific);GO:0003677(DNA binding);GO:0005515(protein binding);GO:0005634(nucleus);GO:0005730(nucleolus);GO:0005737(cytoplasm);GO:0005829(cytosol);GO:0006357(regulation of transcription by RNA polymerase II);GO:0035307(positive regulation of protein dephosphorylation);GO:0043565(sequence-specific DNA binding);GO:0045944(positi…	NA
chr1	7771295	7773509	2215	+	2.57397	3.41837e-47	2.23938e-46	UTR5	ENST00000470357	ENSG00000049245	chr1	7771296	7781432	VAMP3	vesicle associated membrane protein 3 [Source:HGNC Symbol;Acc:HGNC:12644]	GO:0000149(SNARE binding);GO:0001921(positive regulation of receptor recycling);GO:0002479(antigen processing and presentation of exogenous peptide antigen via MHC class I, TAP-dependent);GO:0005484(SNAP receptor activity);GO:0005515(protein binding);GO:0005829(cytosol);GO:0005886(plasma membrane);GO:0006887(exocytosis);GO:0006904(vesicle docking involved in exocytosis);GO:0006906(vesicle fusion)…	04130(SNARE interactions in vesicular transport);04145(Phagosome)
chr1	7780874	7781424	551	+	1.70728	2.36857e-68	1.92266e-67	UTR3	ENST00000054666	ENSG00000049245	chr1	7771296	7781432	VAMP3	vesicle associated membrane protein 3 [Source:HGNC Symbol;Acc:HGNC:12644]	GO:0000149(SNARE binding);GO:0001921(positive regulation of receptor recycling);GO:0002479(antigen processing and presentation of exogenous peptide antigen via MHC class I, TAP-dependent);GO:0005484(SNAP receptor activity);GO:0005515(protein binding);GO:0005829(cytosol);GO:0005886(plasma membrane);GO:0006887(exocytosis);GO:0006904(vesicle docking involved in exocytosis);GO:0006906(vesicle fusion)…	04130(SNARE interactions in vesicular transport);04145(Phagosome)
chr1	7784831	7786775	1945	+	1.27066	0.00916745	0.0110945	UTR5	ENST00000361923	ENSG00000049246	chr1	7784320	7845177	PER3	period circadian regulator 3 [Source:HGNC Symbol;Acc:HGNC:8847]	GO:0000122(negative regulation of transcription by RNA polymerase II);GO:0000976(transcription regulatory region sequence-specific DNA binding);GO:0001222(transcription corepressor binding);GO:0005515(protein binding);GO:0005634(nucleus);GO:0005737(cytoplasm);GO:0007623(circadian rhythm);GO:0008134(transcription factor binding);GO:0009416(response to light stimulus);GO:0019900(kinase binding);GO:…	04710(Circadian rhythm);04713(Circadian entrainment)
chr1	7842728	7843078	351	+	1.27687	0.0162739	0.0188386	UTR3	ENST00000361923	ENSG00000049246	chr1	7784320	7845177	PER3	period circadian regulator 3 [Source:HGNC Symbol;Acc:HGNC:8847]	GO:0000122(negative regulation of transcription by RNA polymerase II);GO:0000976(transcription regulatory region sequence-specific DNA binding);GO:0001222(transcription corepressor binding);GO:0005515(protein binding);GO:0005634(nucleus);GO:0005737(cytoplasm);GO:0007623(circadian rhythm);GO:0008134(transcription factor binding);GO:0009416(response to light stimulus);GO:0019900(kinase binding);GO:…	04710(Circadian rhythm);04713(Circadian entrainment)
chr1	7971057	7971157	101	+	1.05911	1.40962e-16	5.12776e-16	intronic	ENST00000338639	ENSG00000116288	chr1	7954291	7985505	PARK7	Parkinsonism associated deglycase [Source:HGNC Symbol;Acc:HGNC:16369]	GO:0000785(chromatin);GO:0001933(negative regulation of protein phosphorylation);GO:0001963(synaptic transmission, dopaminergic);GO:0002866(positive regulation of acute inflammatory response to antigenic stimulus);GO:0003713(transcription coactivator activity);GO:0003723(RNA binding);GO:0003729(mRNA binding);GO:0005102(signaling receptor binding);GO:0005507(copper ion binding);GO:0005515(protein …	05012(Parkinson disease)
chr1	7985033	7985458	426	+	1.31699	2.15873e-94	2.12903e-93	UTR3	ENST00000338639	ENSG00000116288	chr1	7954291	7985505	PARK7	Parkinsonism associated deglycase [Source:HGNC Symbol;Acc:HGNC:16369]	GO:0000785(chromatin);GO:0001933(negative regulation of protein phosphorylation);GO:0001963(synaptic transmission, dopaminergic);GO:0002866(positive regulation of acute inflammatory response to antigenic stimulus);GO:0003713(transcription coactivator activity);GO:0003723(RNA binding);GO:0003729(mRNA binding);GO:0005102(signaling receptor binding);GO:0005507(copper ion binding);GO:0005515(protein …	05012(Parkinson disease)
chr1	8005121	8005246	126	+	3.00619	0.00104238	0.00147917	ncRNA_exonic	ENST00000641354	ENSG00000284747	chr1	7991134	8005312	AL034417	novel transcript, antisense to ERRFI1	NA	NA
chr1	9182303	9185188	2886	+	2.19143	0.00385537	0.00499088	ncRNA_exonic	ENST00000412639	ENSG00000234546	chr1	9182004	9196284	LNCTAM34A	long non coding transcriptional activator of miR34a [Source:HGNC Symbol;Acc:HGNC:52548]	NA	NA
chr1	9191703	9192053	351	+	5.86242	3.82397e-05	6.76543e-05	ncRNA_exonic	ENST00000412639	ENSG00000234546	chr1	9182004	9196284	LNCTAM34A	long non coding transcriptional activator of miR34a [Source:HGNC Symbol;Acc:HGNC:52548]	NA	NA
chr1	9234873	9264565	29693	+	2.99103	2.55278e-83	2.34777e-82	UTR5	ENST00000377403	ENSG00000049239	chr1	9234774	9271337	H6PD	hexose-6-phosphate dehydrogenase/glucose 1-dehydrogenase [Source:HGNC Symbol;Acc:HGNC:4795]	GO:0003824(catalytic activity);GO:0004345(glucose-6-phosphate dehydrogenase activity);GO:0005737(cytoplasm);GO:0005739(mitochondrion);GO:0005783(endoplasmic reticulum);GO:0005788(endoplasmic reticulum lumen);GO:0005975(carbohydrate metabolic process);GO:0006006(glucose metabolic process);GO:0006098(pentose-phosphate shunt);GO:0006739(NADP metabolic process);GO:0008152(metabolic process);GO:000905…	00030(Pentose phosphate pathway)
chr1	9264665	9264815	151	+	1.37474	0.00129205	0.00180765	exonic	ENST00000377403	ENSG00000049239	chr1	9234774	9271337	H6PD	hexose-6-phosphate dehydrogenase/glucose 1-dehydrogenase [Source:HGNC Symbol;Acc:HGNC:4795]	GO:0003824(catalytic activity);GO:0004345(glucose-6-phosphate dehydrogenase activity);GO:0005737(cytoplasm);GO:0005739(mitochondrion);GO:0005783(endoplasmic reticulum);GO:0005788(endoplasmic reticulum lumen);GO:0005975(carbohydrate metabolic process);GO:0006006(glucose metabolic process);GO:0006098(pentose-phosphate shunt);GO:0006739(NADP metabolic process);GO:0008152(metabolic process);GO:000905…	00030(Pentose phosphate pathway)
chr1	9264865	9265865	1001	+	1.6159	1.13279e-18	4.4207e-18	UTR3	ENST00000377403	ENSG00000049239	chr1	9234774	9271337	H6PD	hexose-6-phosphate dehydrogenase/glucose 1-dehydrogenase [Source:HGNC Symbol;Acc:HGNC:4795]	GO:0003824(catalytic activity);GO:0004345(glucose-6-phosphate dehydrogenase activity);GO:0005737(cytoplasm);GO:0005739(mitochondrion);GO:0005783(endoplasmic reticulum);GO:0005788(endoplasmic reticulum lumen);GO:0005975(carbohydrate metabolic process);GO:0006006(glucose metabolic process);GO:0006098(pentose-phosphate shunt);GO:0006739(NADP metabolic process);GO:0008152(metabolic process);GO:000905…	00030(Pentose phosphate pathway)
chr1	9266240	9266715	476	+	1.17689	5.26893e-08	1.24193e-07	UTR3	ENST00000377403	ENSG00000049239	chr1	9234774	9271337	H6PD	hexose-6-phosphate dehydrogenase/glucose 1-dehydrogenase [Source:HGNC Symbol;Acc:HGNC:4795]	GO:0003824(catalytic activity);GO:0004345(glucose-6-phosphate dehydrogenase activity);GO:0005737(cytoplasm);GO:0005739(mitochondrion);GO:0005783(endoplasmic reticulum);GO:0005788(endoplasmic reticulum lumen);GO:0005975(carbohydrate metabolic process);GO:0006006(glucose metabolic process);GO:0006098(pentose-phosphate shunt);GO:0006739(NADP metabolic process);GO:0008152(metabolic process);GO:000905…	00030(Pentose phosphate pathway)
chr1	9266990	9267190	201	+	1.06233	0.00133642	0.00186549	UTR3	ENST00000377403	ENSG00000049239	chr1	9234774	9271337	H6PD	hexose-6-phosphate dehydrogenase/glucose 1-dehydrogenase [Source:HGNC Symbol;Acc:HGNC:4795]	GO:0003824(catalytic activity);GO:0004345(glucose-6-phosphate dehydrogenase activity);GO:0005737(cytoplasm);GO:0005739(mitochondrion);GO:0005783(endoplasmic reticulum);GO:0005788(endoplasmic reticulum lumen);GO:0005975(carbohydrate metabolic process);GO:0006006(glucose metabolic process);GO:0006098(pentose-phosphate shunt);GO:0006739(NADP metabolic process);GO:0008152(metabolic process);GO:000905…	00030(Pentose phosphate pathway)
chr1	9267340	9268590	1251	+	1.58175	8.33562e-23	3.65205e-22	UTR3	ENST00000377403	ENSG00000049239	chr1	9234774	9271337	H6PD	hexose-6-phosphate dehydrogenase/glucose 1-dehydrogenase [Source:HGNC Symbol;Acc:HGNC:4795]	GO:0003824(catalytic activity);GO:0004345(glucose-6-phosphate dehydrogenase activity);GO:0005737(cytoplasm);GO:0005739(mitochondrion);GO:0005783(endoplasmic reticulum);GO:0005788(endoplasmic reticulum lumen);GO:0005975(carbohydrate metabolic process);GO:0006006(glucose metabolic process);GO:0006098(pentose-phosphate shunt);GO:0006739(NADP metabolic process);GO:0008152(metabolic process);GO:000905…	00030(Pentose phosphate pathway)
chr1	9268840	9269515	676	+	2.00224	9.93162e-30	5.03616e-29	UTR3	ENST00000377403	ENSG00000049239	chr1	9234774	9271337	H6PD	hexose-6-phosphate dehydrogenase/glucose 1-dehydrogenase [Source:HGNC Symbol;Acc:HGNC:4795]	GO:0003824(catalytic activity);GO:0004345(glucose-6-phosphate dehydrogenase activity);GO:0005737(cytoplasm);GO:0005739(mitochondrion);GO:0005783(endoplasmic reticulum);GO:0005788(endoplasmic reticulum lumen);GO:0005975(carbohydrate metabolic process);GO:0006006(glucose metabolic process);GO:0006098(pentose-phosphate shunt);GO:0006739(NADP metabolic process);GO:0008152(metabolic process);GO:000905…	00030(Pentose phosphate pathway)
chr1	9269590	9271337	1748	+	3.28615	2.35622e-168	3.49014e-167	UTR3	ENST00000377403	ENSG00000049239	chr1	9234774	9271337	H6PD	hexose-6-phosphate dehydrogenase/glucose 1-dehydrogenase [Source:HGNC Symbol;Acc:HGNC:4795]	GO:0003824(catalytic activity);GO:0004345(glucose-6-phosphate dehydrogenase activity);GO:0005737(cytoplasm);GO:0005739(mitochondrion);GO:0005783(endoplasmic reticulum);GO:0005788(endoplasmic reticulum lumen);GO:0005975(carbohydrate metabolic process);GO:0006006(glucose metabolic process);GO:0006098(pentose-phosphate shunt);GO:0006739(NADP metabolic process);GO:0008152(metabolic process);GO:000905…	00030(Pentose phosphate pathway)
chr1	9351560	9368518	16959	+	3.47666	1.18566e-218	2.17361e-217	UTR3	ENST00000328089	ENSG00000171621	chr1	9292894	9369532	SPSB1	splA/ryanodine receptor domain and SOCS box containing 1 [Source:HGNC Symbol;Acc:HGNC:30628]	GO:0000209(protein polyubiquitination);GO:0005515(protein binding);GO:0005737(cytoplasm);GO:0005829(cytosol);GO:0006511(ubiquitin-dependent protein catabolic process);GO:0016567(protein ubiquitination);GO:0019005(SCF ubiquitin ligase complex);GO:0043161(proteasome-mediated ubiquitin-dependent protein catabolic process);GO:0043687(post-translational protein modification);GO:1990756(ubiquitin ligas…	NA
chr1	9539589	9553692	14104	+	1.77446	0.00733068	0.00903063	UTR5	ENST00000302692	ENSG00000171612	chr1	9539465	9585173	SLC25A33	solute carrier family 25 member 33 [Source:HGNC Symbol;Acc:HGNC:29681]	GO:0000002(mitochondrial genome maintenance);GO:0002082(regulation of oxidative phosphorylation);GO:0005739(mitochondrion);GO:0005743(mitochondrial inner membrane);GO:0006390(mitochondrial transcription);GO:0006864(pyrimidine nucleotide transport);GO:0007005(mitochondrion organization);GO:0008284(positive regulation of cell population proliferation);GO:0015218(pyrimidine nucleotide transmembrane …	NA
chr1	9580144	9582933	2790	+	1.86851	2.25974e-30	1.16022e-29	UTR3	ENST00000302692	ENSG00000171612	chr1	9539465	9585173	SLC25A33	solute carrier family 25 member 33 [Source:HGNC Symbol;Acc:HGNC:29681]	GO:0000002(mitochondrial genome maintenance);GO:0002082(regulation of oxidative phosphorylation);GO:0005739(mitochondrion);GO:0005743(mitochondrial inner membrane);GO:0006390(mitochondrial transcription);GO:0006864(pyrimidine nucleotide transport);GO:0007005(mitochondrion organization);GO:0008284(positive regulation of cell population proliferation);GO:0015218(pyrimidine nucleotide transmembrane …	NA
chr1	9604492	9604892	401	+	1.12448	0.00941699	0.0113662	UTR3	ENST00000340305	ENSG00000188807	chr1	9588911	9614877	TMEM201	transmembrane protein 201 [Source:HGNC Symbol;Acc:HGNC:33719]	GO:0000922(spindle pole);GO:0005521(lamin binding);GO:0005634(nucleus);GO:0005637(nuclear inner membrane);GO:0005639(integral component of nuclear inner membrane);GO:0005737(cytoplasm);GO:0005856(cytoskeleton);GO:0007097(nuclear migration);GO:0010761(fibroblast migration);GO:0016020(membrane);GO:0016021(integral component of membrane);GO:0030473(nuclear migration along microtubule);GO:0031965(nuc…	NA
chr1	9609844	9611776	1933	+	1.58847	0.000676451	0.000987407	exonic	ENST00000340381	ENSG00000188807	chr1	9588911	9614877	TMEM201	transmembrane protein 201 [Source:HGNC Symbol;Acc:HGNC:33719]	GO:0000922(spindle pole);GO:0005521(lamin binding);GO:0005634(nucleus);GO:0005637(nuclear inner membrane);GO:0005639(integral component of nuclear inner membrane);GO:0005737(cytoplasm);GO:0005856(cytoskeleton);GO:0007097(nuclear migration);GO:0010761(fibroblast migration);GO:0016020(membrane);GO:0016021(integral component of membrane);GO:0030473(nuclear migration along microtubule);GO:0031965(nuc…	NA
chr1	9613071	9613871	801	+	2.21685	4.78712e-13	1.52309e-12	UTR3	ENST00000508400	ENSG00000188807	chr1	9588911	9614877	TMEM201	transmembrane protein 201 [Source:HGNC Symbol;Acc:HGNC:33719]	GO:0000922(spindle pole);GO:0005521(lamin binding);GO:0005634(nucleus);GO:0005637(nuclear inner membrane);GO:0005639(integral component of nuclear inner membrane);GO:0005737(cytoplasm);GO:0005856(cytoskeleton);GO:0007097(nuclear migration);GO:0010761(fibroblast migration);GO:0016020(membrane);GO:0016021(integral component of membrane);GO:0030473(nuclear migration along microtubule);GO:0031965(nuc…	NA
chr1	9613896	9613996	101	+	1.73211	0.000967725	0.00138101	UTR3	ENST00000340381	ENSG00000188807	chr1	9588911	9614877	TMEM201	transmembrane protein 201 [Source:HGNC Symbol;Acc:HGNC:33719]	GO:0000922(spindle pole);GO:0005521(lamin binding);GO:0005634(nucleus);GO:0005637(nuclear inner membrane);GO:0005639(integral component of nuclear inner membrane);GO:0005737(cytoplasm);GO:0005856(cytoskeleton);GO:0007097(nuclear migration);GO:0010761(fibroblast migration);GO:0016020(membrane);GO:0016021(integral component of membrane);GO:0030473(nuclear migration along microtubule);GO:0031965(nuc…	NA
chr1	9614096	9614296	201	+	0.970922	0.0307594	0.0338259	UTR3	ENST00000340381	ENSG00000188807	chr1	9588911	9614877	TMEM201	transmembrane protein 201 [Source:HGNC Symbol;Acc:HGNC:33719]	GO:0000922(spindle pole);GO:0005521(lamin binding);GO:0005634(nucleus);GO:0005637(nuclear inner membrane);GO:0005639(integral component of nuclear inner membrane);GO:0005737(cytoplasm);GO:0005856(cytoskeleton);GO:0007097(nuclear migration);GO:0010761(fibroblast migration);GO:0016020(membrane);GO:0016021(integral component of membrane);GO:0030473(nuclear migration along microtubule);GO:0031965(nuc…	NA
chr1	9691684	9710503	18820	+	1.78639	0.000198689	0.000315404	UTR5	ENST00000361110	ENSG00000171608	chr1	9651731	9729114	PIK3CD	phosphatidylinositol-4,5-bisphosphate 3-kinase catalytic subunit delta [Source:HGNC Symbol;Acc:HGNC:8977]	GO:0000166(nucleotide binding);GO:0001779(natural killer cell differentiation);GO:0001816(cytokine production);GO:0002250(adaptive immune response);GO:0002376(immune system process);GO:0002551(mast cell chemotaxis);GO:0002679(respiratory burst involved in defense response);GO:0005515(protein binding);GO:0005524(ATP binding);GO:0005737(cytoplasm);GO:0005829(cytosol);GO:0005886(plasma membrane);GO:…	00562(Inositol phosphate metabolism);01521(EGFR tyrosine kinase inhibitor resistance);01522(Endocrine resistance);01524(Platinum drug resistance);04012(ErbB signaling pathway);04014(Ras signaling pathway);04015(Rap1 signaling pathway);04024(cAMP signaling pathway);04062(Chemokine signaling pathway);04066(HIF-1 signaling pathway);04068(FoxO signaling pathway);04070(Phosphatidylinositol signaling s…
chr1	9715622	9715901	280	+	1.62206	0.0103381	0.0123932	exonic	ENST00000361110	ENSG00000171608	chr1	9651731	9729114	PIK3CD	phosphatidylinositol-4,5-bisphosphate 3-kinase catalytic subunit delta [Source:HGNC Symbol;Acc:HGNC:8977]	GO:0000166(nucleotide binding);GO:0001779(natural killer cell differentiation);GO:0001816(cytokine production);GO:0002250(adaptive immune response);GO:0002376(immune system process);GO:0002551(mast cell chemotaxis);GO:0002679(respiratory burst involved in defense response);GO:0005515(protein binding);GO:0005524(ATP binding);GO:0005737(cytoplasm);GO:0005829(cytosol);GO:0005886(plasma membrane);GO:…	00562(Inositol phosphate metabolism);01521(EGFR tyrosine kinase inhibitor resistance);01522(Endocrine resistance);01524(Platinum drug resistance);04012(ErbB signaling pathway);04014(Ras signaling pathway);04015(Rap1 signaling pathway);04024(cAMP signaling pathway);04062(Chemokine signaling pathway);04066(HIF-1 signaling pathway);04068(FoxO signaling pathway);04070(Phosphatidylinositol signaling s…
chr1	9724044	9727731	3688	+	2.63896	1.95714e-29	9.86867e-29	UTR3	ENST00000361110	ENSG00000171608	chr1	9651731	9729114	PIK3CD	phosphatidylinositol-4,5-bisphosphate 3-kinase catalytic subunit delta [Source:HGNC Symbol;Acc:HGNC:8977]	GO:0000166(nucleotide binding);GO:0001779(natural killer cell differentiation);GO:0001816(cytokine production);GO:0002250(adaptive immune response);GO:0002376(immune system process);GO:0002551(mast cell chemotaxis);GO:0002679(respiratory burst involved in defense response);GO:0005515(protein binding);GO:0005524(ATP binding);GO:0005737(cytoplasm);GO:0005829(cytosol);GO:0005886(plasma membrane);GO:…	00562(Inositol phosphate metabolism);01521(EGFR tyrosine kinase inhibitor resistance);01522(Endocrine resistance);01524(Platinum drug resistance);04012(ErbB signaling pathway);04014(Ras signaling pathway);04015(Rap1 signaling pathway);04024(cAMP signaling pathway);04062(Chemokine signaling pathway);04066(HIF-1 signaling pathway);04068(FoxO signaling pathway);04070(Phosphatidylinositol signaling s…
chr1	9727831	9727956	126	+	1.08301	0.0195822	0.0223237	UTR3	ENST00000377346	ENSG00000171608	chr1	9651731	9729114	PIK3CD	phosphatidylinositol-4,5-bisphosphate 3-kinase catalytic subunit delta [Source:HGNC Symbol;Acc:HGNC:8977]	GO:0000166(nucleotide binding);GO:0001779(natural killer cell differentiation);GO:0001816(cytokine production);GO:0002250(adaptive immune response);GO:0002376(immune system process);GO:0002551(mast cell chemotaxis);GO:0002679(respiratory burst involved in defense response);GO:0005515(protein binding);GO:0005524(ATP binding);GO:0005737(cytoplasm);GO:0005829(cytosol);GO:0005886(plasma membrane);GO:…	00562(Inositol phosphate metabolism);01521(EGFR tyrosine kinase inhibitor resistance);01522(Endocrine resistance);01524(Platinum drug resistance);04012(ErbB signaling pathway);04014(Ras signaling pathway);04015(Rap1 signaling pathway);04024(cAMP signaling pathway);04062(Chemokine signaling pathway);04066(HIF-1 signaling pathway);04068(FoxO signaling pathway);04070(Phosphatidylinositol signaling s…
chr1	9728706	9729081	376	+	1.52422	0.000573251	0.000845934	UTR3	ENST00000377346	ENSG00000171608	chr1	9651731	9729114	PIK3CD	phosphatidylinositol-4,5-bisphosphate 3-kinase catalytic subunit delta [Source:HGNC Symbol;Acc:HGNC:8977]	GO:0000166(nucleotide binding);GO:0001779(natural killer cell differentiation);GO:0001816(cytokine production);GO:0002250(adaptive immune response);GO:0002376(immune system process);GO:0002551(mast cell chemotaxis);GO:0002679(respiratory burst involved in defense response);GO:0005515(protein binding);GO:0005524(ATP binding);GO:0005737(cytoplasm);GO:0005829(cytosol);GO:0005886(plasma membrane);GO:…	00562(Inositol phosphate metabolism);01521(EGFR tyrosine kinase inhibitor resistance);01522(Endocrine resistance);01524(Platinum drug resistance);04012(ErbB signaling pathway);04014(Ras signaling pathway);04015(Rap1 signaling pathway);04024(cAMP signaling pathway);04062(Chemokine signaling pathway);04066(HIF-1 signaling pathway);04068(FoxO signaling pathway);04070(Phosphatidylinositol signaling s…
chr1	9943502	9972379	28878	+	2.09614	5.82045e-05	0.000100308	UTR5	ENST00000377205	ENSG00000173614	chr1	9943428	9985501	NMNAT1	nicotinamide nucleotide adenylyltransferase 1 [Source:HGNC Symbol;Acc:HGNC:17877]	GO:0000166(nucleotide binding);GO:0000309(nicotinamide-nucleotide adenylyltransferase activity);GO:0003824(catalytic activity);GO:0004515(nicotinate-nucleotide adenylyltransferase activity);GO:0005515(protein binding);GO:0005524(ATP binding);GO:0005634(nucleus);GO:0005654(nucleoplasm);GO:0005737(cytoplasm);GO:0009058(biosynthetic process);GO:0009165(nucleotide biosynthetic process);GO:0009435(NAD…	00760(Nicotinate and nicotinamide metabolism)
chr1	9982341	9983416	1076	+	2.6302	3.00797e-27	1.45626e-26	UTR3	ENST00000377205	ENSG00000173614	chr1	9943428	9985501	NMNAT1	nicotinamide nucleotide adenylyltransferase 1 [Source:HGNC Symbol;Acc:HGNC:17877]	GO:0000166(nucleotide binding);GO:0000309(nicotinamide-nucleotide adenylyltransferase activity);GO:0003824(catalytic activity);GO:0004515(nicotinate-nucleotide adenylyltransferase activity);GO:0005515(protein binding);GO:0005524(ATP binding);GO:0005634(nucleus);GO:0005654(nucleoplasm);GO:0005737(cytoplasm);GO:0009058(biosynthetic process);GO:0009165(nucleotide biosynthetic process);GO:0009435(NAD…	00760(Nicotinate and nicotinamide metabolism)
chr1	9983791	9984166	376	+	2.27751	0.000109973	0.000181694	UTR3	ENST00000377205	ENSG00000173614	chr1	9943428	9985501	NMNAT1	nicotinamide nucleotide adenylyltransferase 1 [Source:HGNC Symbol;Acc:HGNC:17877]	GO:0000166(nucleotide binding);GO:0000309(nicotinamide-nucleotide adenylyltransferase activity);GO:0003824(catalytic activity);GO:0004515(nicotinate-nucleotide adenylyltransferase activity);GO:0005515(protein binding);GO:0005524(ATP binding);GO:0005634(nucleus);GO:0005654(nucleoplasm);GO:0005737(cytoplasm);GO:0009058(biosynthetic process);GO:0009165(nucleotide biosynthetic process);GO:0009435(NAD…	00760(Nicotinate and nicotinamide metabolism)
chr1	9984316	9984816	501	+	2.55144	2.84391e-09	7.32935e-09	UTR3	ENST00000377205	ENSG00000173614	chr1	9943428	9985501	NMNAT1	nicotinamide nucleotide adenylyltransferase 1 [Source:HGNC Symbol;Acc:HGNC:17877]	GO:0000166(nucleotide binding);GO:0000309(nicotinamide-nucleotide adenylyltransferase activity);GO:0003824(catalytic activity);GO:0004515(nicotinate-nucleotide adenylyltransferase activity);GO:0005515(protein binding);GO:0005524(ATP binding);GO:0005634(nucleus);GO:0005654(nucleoplasm);GO:0005737(cytoplasm);GO:0009058(biosynthetic process);GO:0009165(nucleotide biosynthetic process);GO:0009435(NAD…	00760(Nicotinate and nicotinamide metabolism)
chr1	10033056	10072064	39009	+	1.77676	3.6925e-29	1.85152e-28	UTR5	ENST00000253251	ENSG00000130939	chr1	10032832	10181239	UBE4B	ubiquitination factor E4B [Source:HGNC Symbol;Acc:HGNC:12500]	GO:0000151(ubiquitin ligase complex);GO:0000209(protein polyubiquitination);GO:0003222(ventricular trabecula myocardium morphogenesis);GO:0004842(ubiquitin-protein transferase activity);GO:0005515(protein binding);GO:0005524(ATP binding);GO:0005634(nucleus);GO:0005737(cytoplasm);GO:0006511(ubiquitin-dependent protein catabolic process);GO:0006513(protein monoubiquitination);GO:0008626(granzyme-me…	04120(Ubiquitin mediated proteolysis);04141(Protein processing in endoplasmic reticulum)
chr1	10072114	10072553	440	+	1.24646	2.99505e-06	6.03686e-06	exonic	ENST00000253251	ENSG00000130939	chr1	10032832	10181239	UBE4B	ubiquitination factor E4B [Source:HGNC Symbol;Acc:HGNC:12500]	GO:0000151(ubiquitin ligase complex);GO:0000209(protein polyubiquitination);GO:0003222(ventricular trabecula myocardium morphogenesis);GO:0004842(ubiquitin-protein transferase activity);GO:0005515(protein binding);GO:0005524(ATP binding);GO:0005634(nucleus);GO:0005737(cytoplasm);GO:0006511(ubiquitin-dependent protein catabolic process);GO:0006513(protein monoubiquitination);GO:0008626(granzyme-me…	04120(Ubiquitin mediated proteolysis);04141(Protein processing in endoplasmic reticulum)
chr1	10180627	10180777	151	+	0.962531	1.16386e-06	2.44652e-06	UTR3	ENST00000343090	ENSG00000130939	chr1	10032832	10181239	UBE4B	ubiquitination factor E4B [Source:HGNC Symbol;Acc:HGNC:12500]	GO:0000151(ubiquitin ligase complex);GO:0000209(protein polyubiquitination);GO:0003222(ventricular trabecula myocardium morphogenesis);GO:0004842(ubiquitin-protein transferase activity);GO:0005515(protein binding);GO:0005524(ATP binding);GO:0005634(nucleus);GO:0005737(cytoplasm);GO:0006511(ubiquitin-dependent protein catabolic process);GO:0006513(protein monoubiquitination);GO:0008626(granzyme-me…	04120(Ubiquitin mediated proteolysis);04141(Protein processing in endoplasmic reticulum)
chr1	10303176	10305301	2126	+	3.45861	0	0	UTR3	ENST00000377083	ENSG00000054523	chr1	10210570	10381603	KIF1B	kinesin family member 1B [Source:HGNC Symbol;Acc:HGNC:16636]	GO:0000166(nucleotide binding);GO:0003774(motor activity);GO:0003777(microtubule motor activity);GO:0005515(protein binding);GO:0005524(ATP binding);GO:0005737(cytoplasm);GO:0005739(mitochondrion);GO:0005856(cytoskeleton);GO:0005871(kinesin complex);GO:0005874(microtubule);GO:0005875(microtubule associated complex);GO:0006915(apoptotic process);GO:0007018(microtubule-based movement);GO:0007088(re…	NA
chr1	10305376	10305901	526	+	1.07905	3.54673e-05	6.29733e-05	UTR3	ENST00000377083	ENSG00000054523	chr1	10210570	10381603	KIF1B	kinesin family member 1B [Source:HGNC Symbol;Acc:HGNC:16636]	GO:0000166(nucleotide binding);GO:0003774(motor activity);GO:0003777(microtubule motor activity);GO:0005515(protein binding);GO:0005524(ATP binding);GO:0005737(cytoplasm);GO:0005739(mitochondrion);GO:0005856(cytoskeleton);GO:0005871(kinesin complex);GO:0005874(microtubule);GO:0005875(microtubule associated complex);GO:0006915(apoptotic process);GO:0007018(microtubule-based movement);GO:0007088(re…	NA
chr1	10308251	10308351	101	+	0.899654	0.048333	0.05141	UTR3	ENST00000377093	ENSG00000054523	chr1	10210570	10381603	KIF1B	kinesin family member 1B [Source:HGNC Symbol;Acc:HGNC:16636]	GO:0000166(nucleotide binding);GO:0003774(motor activity);GO:0003777(microtubule motor activity);GO:0005515(protein binding);GO:0005524(ATP binding);GO:0005737(cytoplasm);GO:0005739(mitochondrion);GO:0005856(cytoskeleton);GO:0005871(kinesin complex);GO:0005874(microtubule);GO:0005875(microtubule associated complex);GO:0006915(apoptotic process);GO:0007018(microtubule-based movement);GO:0007088(re…	NA
chr1	10308376	10321768	13393	+	0.942257	1.49114e-05	2.77676e-05	UTR3	ENST00000377093	ENSG00000054523	chr1	10210570	10381603	KIF1B	kinesin family member 1B [Source:HGNC Symbol;Acc:HGNC:16636]	GO:0000166(nucleotide binding);GO:0003774(motor activity);GO:0003777(microtubule motor activity);GO:0005515(protein binding);GO:0005524(ATP binding);GO:0005737(cytoplasm);GO:0005739(mitochondrion);GO:0005856(cytoskeleton);GO:0005871(kinesin complex);GO:0005874(microtubule);GO:0005875(microtubule associated complex);GO:0006915(apoptotic process);GO:0007018(microtubule-based movement);GO:0007088(re…	NA
chr1	10334614	10336732	2119	+	0.94535	0.00656308	0.00816116	exonic	ENST00000263934	ENSG00000054523	chr1	10210570	10381603	KIF1B	kinesin family member 1B [Source:HGNC Symbol;Acc:HGNC:16636]	GO:0000166(nucleotide binding);GO:0003774(motor activity);GO:0003777(microtubule motor activity);GO:0005515(protein binding);GO:0005524(ATP binding);GO:0005737(cytoplasm);GO:0005739(mitochondrion);GO:0005856(cytoskeleton);GO:0005871(kinesin complex);GO:0005874(microtubule);GO:0005875(microtubule associated complex);GO:0006915(apoptotic process);GO:0007018(microtubule-based movement);GO:0007088(re…	NA
chr1	10377873	10379798	1926	+	2.79712	1.22901e-193	2.04027e-192	UTR3	ENST00000263934	ENSG00000054523	chr1	10210570	10381603	KIF1B	kinesin family member 1B [Source:HGNC Symbol;Acc:HGNC:16636]	GO:0000166(nucleotide binding);GO:0003774(motor activity);GO:0003777(microtubule motor activity);GO:0005515(protein binding);GO:0005524(ATP binding);GO:0005737(cytoplasm);GO:0005739(mitochondrion);GO:0005856(cytoskeleton);GO:0005871(kinesin complex);GO:0005874(microtubule);GO:0005875(microtubule associated complex);GO:0006915(apoptotic process);GO:0007018(microtubule-based movement);GO:0007088(re…	NA
chr1	10380623	10381023	401	+	1.01651	1.5185e-06	3.15904e-06	UTR3	ENST00000377081	ENSG00000054523	chr1	10210570	10381603	KIF1B	kinesin family member 1B [Source:HGNC Symbol;Acc:HGNC:16636]	GO:0000166(nucleotide binding);GO:0003774(motor activity);GO:0003777(microtubule motor activity);GO:0005515(protein binding);GO:0005524(ATP binding);GO:0005737(cytoplasm);GO:0005739(mitochondrion);GO:0005856(cytoskeleton);GO:0005871(kinesin complex);GO:0005874(microtubule);GO:0005875(microtubule associated complex);GO:0006915(apoptotic process);GO:0007018(microtubule-based movement);GO:0007088(re…	NA
chr1	10399905	10400422	518	+	1.13617	2.35982e-06	4.81081e-06	exonic	ENST00000270776	ENSG00000142657	chr1	10398592	10420511	PGD	phosphogluconate dehydrogenase [Source:HGNC Symbol;Acc:HGNC:8891]	GO:0004616(phosphogluconate dehydrogenase (decarboxylating) activity);GO:0005634(nucleus);GO:0005737(cytoplasm);GO:0005829(cytosol);GO:0006098(pentose-phosphate shunt);GO:0009051(pentose-phosphate shunt, oxidative branch);GO:0016491(oxidoreductase activity);GO:0019322(pentose biosynthetic process);GO:0019521(D-gluconate metabolic process);GO:0046177(D-gluconate catabolic process);GO:0050661(NADP …	00030(Pentose phosphate pathway);00480(Glutathione metabolism)
chr1	10431090	10440128	9039	+	1.63964	1.57766e-07	3.583e-07	exonic	ENST00000309048	ENSG00000175279	chr1	10430433	10442808	CENPS	centromere protein S [Source:HGNC Symbol;Acc:HGNC:23163]	GO:0000712(resolution of meiotic recombination intermediates);GO:0000775(chromosome, centromeric region);GO:0000776(kinetochore);GO:0000777(condensed chromosome kinetochore);GO:0003677(DNA binding);GO:0003682(chromatin binding);GO:0003690(double-stranded DNA binding);GO:0005515(protein binding);GO:0005634(nucleus);GO:0005654(nucleoplasm);GO:0005694(chromosome);GO:0005829(cytosol);GO:0006281(DNA r…	03460(Fanconi anemia pathway)
chr1	10442679	10451847	9169	+	1.85968	6.12659e-10	1.64847e-09	UTR3	ENST00000309048	ENSG00000175279	chr1	10430433	10442808	CENPS	centromere protein S [Source:HGNC Symbol;Acc:HGNC:23163]	GO:0000712(resolution of meiotic recombination intermediates);GO:0000775(chromosome, centromeric region);GO:0000776(kinetochore);GO:0000777(condensed chromosome kinetochore);GO:0003677(DNA binding);GO:0003682(chromatin binding);GO:0003690(double-stranded DNA binding);GO:0005515(protein binding);GO:0005634(nucleus);GO:0005654(nucleoplasm);GO:0005694(chromosome);GO:0005829(cytosol);GO:0006281(DNA r…	03460(Fanconi anemia pathway)
chr1	10629701	10630301	601	+	2.69453	1.9207e-67	1.54861e-66	UTR3	ENST00000356607	ENSG00000142655	chr1	10472288	10630758	PEX14	peroxisomal biogenesis factor 14 [Source:HGNC Symbol;Acc:HGNC:8856]	GO:0001650(fibrillar center);GO:0003714(transcription corepressor activity);GO:0005102(signaling receptor binding);GO:0005515(protein binding);GO:0005634(nucleus);GO:0005777(peroxisome);GO:0005778(peroxisomal membrane);GO:0006625(protein targeting to peroxisome);GO:0007031(peroxisome organization);GO:0008017(microtubule binding);GO:0015031(protein transport);GO:0016020(membrane);GO:0016021(integr…	04146(Peroxisome)
chr1	10654010	10654185	176	+	1.94892	0.0105251	0.0125975	ncRNA_exonic	ENST00000606802	ENSG00000272078	chr1	10639241	10654333	AL139423	novel transcript, antisense to CASZ1	NA	NA
chr1	11012621	11016921	4301	+	0.985246	2.56722e-25	1.19332e-24	UTR5	ENST00000240185	ENSG00000120948	chr1	11012344	11025739	TARDBP	TAR DNA binding protein [Source:HGNC Symbol;Acc:HGNC:11571]	GO:0000978(RNA polymerase II cis-regulatory region sequence-specific DNA binding);GO:0001933(negative regulation of protein phosphorylation);GO:0003676(nucleic acid binding);GO:0003677(DNA binding);GO:0003690(double-stranded DNA binding);GO:0003723(RNA binding);GO:0003730(mRNA 3'-UTR binding);GO:0005515(protein binding);GO:0005634(nucleus);GO:0005654(nucleoplasm);GO:0005726(perichromatin fibrils)…	NA
chr1	11019071	11020463	1393	+	0.802103	2.96303e-12	9.07885e-12	UTR3	ENST00000439080	ENSG00000120948	chr1	11012344	11025739	TARDBP	TAR DNA binding protein [Source:HGNC Symbol;Acc:HGNC:11571]	GO:0000978(RNA polymerase II cis-regulatory region sequence-specific DNA binding);GO:0001933(negative regulation of protein phosphorylation);GO:0003676(nucleic acid binding);GO:0003677(DNA binding);GO:0003690(double-stranded DNA binding);GO:0003723(RNA binding);GO:0003730(mRNA 3'-UTR binding);GO:0005515(protein binding);GO:0005634(nucleus);GO:0005654(nucleoplasm);GO:0005726(perichromatin fibrils)…	NA
chr1	11022387	11024262	1876	+	3.07312	0	0	UTR3	ENST00000439080	ENSG00000120948	chr1	11012344	11025739	TARDBP	TAR DNA binding protein [Source:HGNC Symbol;Acc:HGNC:11571]	GO:0000978(RNA polymerase II cis-regulatory region sequence-specific DNA binding);GO:0001933(negative regulation of protein phosphorylation);GO:0003676(nucleic acid binding);GO:0003677(DNA binding);GO:0003690(double-stranded DNA binding);GO:0003723(RNA binding);GO:0003730(mRNA 3'-UTR binding);GO:0005515(protein binding);GO:0005634(nucleus);GO:0005654(nucleoplasm);GO:0005726(perichromatin fibrils)…	NA
chr1	11024762	11025062	301	+	0.551983	0.0401007	0.04324	UTR3	ENST00000240185	ENSG00000120948	chr1	11012344	11025739	TARDBP	TAR DNA binding protein [Source:HGNC Symbol;Acc:HGNC:11571]	GO:0000978(RNA polymerase II cis-regulatory region sequence-specific DNA binding);GO:0001933(negative regulation of protein phosphorylation);GO:0003676(nucleic acid binding);GO:0003677(DNA binding);GO:0003690(double-stranded DNA binding);GO:0003723(RNA binding);GO:0003730(mRNA 3'-UTR binding);GO:0005515(protein binding);GO:0005634(nucleus);GO:0005654(nucleoplasm);GO:0005726(perichromatin fibrils)…	NA
chr1	11025262	11029828	4567	+	1.11336	0.00191996	0.00261247	UTR3	ENST00000240185	ENSG00000120948	chr1	11012344	11025739	TARDBP	TAR DNA binding protein [Source:HGNC Symbol;Acc:HGNC:11571]	GO:0000978(RNA polymerase II cis-regulatory region sequence-specific DNA binding);GO:0001933(negative regulation of protein phosphorylation);GO:0003676(nucleic acid binding);GO:0003677(DNA binding);GO:0003690(double-stranded DNA binding);GO:0003723(RNA binding);GO:0003730(mRNA 3'-UTR binding);GO:0005515(protein binding);GO:0005634(nucleus);GO:0005654(nucleoplasm);GO:0005726(perichromatin fibrils)…	NA
chr1	11068470	11070815	2346	+	1.31216	2.47661e-08	5.98885e-08	ncRNA_exonic	ENST00000452378	ENSG00000226849	chr1	11068471	11073097	AL109811	novel transcript	NA	NA
chr1	11071115	11071515	401	+	1.2373	0.00010889	0.000179993	ncRNA_exonic	ENST00000452378	ENSG00000226849	chr1	11068471	11073097	AL109811	novel transcript	NA	NA
chr1	11072165	11072365	201	+	0.943841	0.000657446	0.000961619	ncRNA_exonic	ENST00000452378	ENSG00000226849	chr1	11068471	11073097	AL109811	novel transcript	NA	NA
chr1	11273472	11286405	12934	+	1.79269	8.62668e-29	4.29615e-28	UTR5	ENST00000376804	ENSG00000120942	chr1	11273198	11296049	UBIAD1	UbiA prenyltransferase domain containing 1 [Source:HGNC Symbol;Acc:HGNC:30791]	GO:0000139(Golgi membrane);GO:0004659(prenyltransferase activity);GO:0005515(protein binding);GO:0005634(nucleus);GO:0005737(cytoplasm);GO:0005739(mitochondrion);GO:0005783(endoplasmic reticulum);GO:0005789(endoplasmic reticulum membrane);GO:0005794(Golgi apparatus);GO:0006744(ubiquinone biosynthetic process);GO:0009234(menaquinone biosynthetic process);GO:0016020(membrane);GO:0016021(integral co…	NA
chr1	11293588	11296049	2462	+	4.88785	9.46878e-57	6.91419e-56	UTR3	ENST00000486588	ENSG00000120942	chr1	11273198	11296049	UBIAD1	UbiA prenyltransferase domain containing 1 [Source:HGNC Symbol;Acc:HGNC:30791]	GO:0000139(Golgi membrane);GO:0004659(prenyltransferase activity);GO:0005515(protein binding);GO:0005634(nucleus);GO:0005737(cytoplasm);GO:0005739(mitochondrion);GO:0005783(endoplasmic reticulum);GO:0005789(endoplasmic reticulum membrane);GO:0005794(Golgi apparatus);GO:0006744(ubiquinone biosynthetic process);GO:0009234(menaquinone biosynthetic process);GO:0016020(membrane);GO:0016021(integral co…	NA
chr1	11654874	11656005	1132	+	2.39689	3.08241e-24	1.40117e-23	UTR5	ENST00000251546	ENSG00000132879	chr1	11654375	11663327	FBXO44	F-box protein 44 [Source:HGNC Symbol;Acc:HGNC:24847]	GO:0000209(protein polyubiquitination);GO:0005515(protein binding);GO:0005737(cytoplasm);GO:0005829(cytosol);GO:0006516(glycoprotein catabolic process);GO:0010498(proteasomal protein catabolic process);GO:0019005(SCF ubiquitin ligase complex);GO:0030433(ubiquitin-dependent ERAD pathway);GO:0031146(SCF-dependent proteasomal ubiquitin-dependent protein catabolic process);GO:0043687(post-translation…	NA
chr1	11661900	11662400	501	+	1.17516	1.31449e-08	3.2371e-08	UTR3	ENST00000251546	ENSG00000132879	chr1	11654375	11663327	FBXO44	F-box protein 44 [Source:HGNC Symbol;Acc:HGNC:24847]	GO:0000209(protein polyubiquitination);GO:0005515(protein binding);GO:0005737(cytoplasm);GO:0005829(cytosol);GO:0006516(glycoprotein catabolic process);GO:0010498(proteasomal protein catabolic process);GO:0019005(SCF ubiquitin ligase complex);GO:0030433(ubiquitin-dependent ERAD pathway);GO:0031146(SCF-dependent proteasomal ubiquitin-dependent protein catabolic process);GO:0043687(post-translation…	NA
chr1	11754467	11754802	336	+	1.36915	8.79185e-09	2.19458e-08	intergenic	ENST00000376629(dist=3696),ENST00000433342(dist=6985)	-	-	-	-	NA	NA	NA	NA
chr1	11789386	11789585	200	+	1.21912	0.00320768	0.00420837	UTR3	ENST00000312793	ENSG00000215910	chr1	11761787	11789585	C1orf167	chromosome 1 open reading frame 167 [Source:HGNC Symbol;Acc:HGNC:25262]	NA	NA
chr1	11806220	11819541	13322	+	1.11674	0.00516329	0.00653297	UTR5	ENST00000312413	ENSG00000011021	chr1	11806096	11848079	CLCN6	chloride voltage-gated channel 6 [Source:HGNC Symbol;Acc:HGNC:2024]	GO:0000166(nucleotide binding);GO:0005247(voltage-gated chloride channel activity);GO:0005524(ATP binding);GO:0005765(lysosomal membrane);GO:0005768(endosome);GO:0006811(ion transport);GO:0006821(chloride transport);GO:0006884(cell volume homeostasis);GO:0007165(signal transduction);GO:0009612(response to mechanical stimulus);GO:0010008(endosome membrane);GO:0015108(chloride transmembrane transpo…	NA
chr1	11820723	11823768	3046	+	1.07021	0.011981	0.0141884	exonic	ENST00000312413	ENSG00000011021	chr1	11806096	11848079	CLCN6	chloride voltage-gated channel 6 [Source:HGNC Symbol;Acc:HGNC:2024]	GO:0000166(nucleotide binding);GO:0005247(voltage-gated chloride channel activity);GO:0005524(ATP binding);GO:0005765(lysosomal membrane);GO:0005768(endosome);GO:0006811(ion transport);GO:0006821(chloride transport);GO:0006884(cell volume homeostasis);GO:0007165(signal transduction);GO:0009612(response to mechanical stimulus);GO:0010008(endosome membrane);GO:0015108(chloride transmembrane transpo…	NA
chr1	11841081	11841306	226	+	0.855184	0.00499391	0.00633993	UTR3	ENST00000312413	ENSG00000011021	chr1	11806096	11848079	CLCN6	chloride voltage-gated channel 6 [Source:HGNC Symbol;Acc:HGNC:2024]	GO:0000166(nucleotide binding);GO:0005247(voltage-gated chloride channel activity);GO:0005524(ATP binding);GO:0005765(lysosomal membrane);GO:0005768(endosome);GO:0006811(ion transport);GO:0006821(chloride transport);GO:0006884(cell volume homeostasis);GO:0007165(signal transduction);GO:0009612(response to mechanical stimulus);GO:0010008(endosome membrane);GO:0015108(chloride transmembrane transpo…	NA
chr1	11842831	11843143	313	+	1.32279	7.40917e-07	1.58759e-06	UTR3	ENST00000312413	ENSG00000011021	chr1	11806096	11848079	CLCN6	chloride voltage-gated channel 6 [Source:HGNC Symbol;Acc:HGNC:2024]	GO:0000166(nucleotide binding);GO:0005247(voltage-gated chloride channel activity);GO:0005524(ATP binding);GO:0005765(lysosomal membrane);GO:0005768(endosome);GO:0006811(ion transport);GO:0006821(chloride transport);GO:0006884(cell volume homeostasis);GO:0007165(signal transduction);GO:0009612(response to mechanical stimulus);GO:0010008(endosome membrane);GO:0015108(chloride transmembrane transpo…	NA
chr1	11967034	11971738	4705	+	1.26558	1.56649e-24	7.16888e-24	exonic	ENST00000196061	ENSG00000083444	chr1	11934205	11975538	PLOD1	procollagen-lysine,2-oxoglutarate 5-dioxygenase 1 [Source:HGNC Symbol;Acc:HGNC:9081]	GO:0001666(response to hypoxia);GO:0005506(iron ion binding);GO:0005515(protein binding);GO:0005783(endoplasmic reticulum);GO:0005789(endoplasmic reticulum membrane);GO:0008475(procollagen-lysine 5-dioxygenase activity);GO:0008544(epidermis development);GO:0016020(membrane);GO:0016491(oxidoreductase activity);GO:0016705(oxidoreductase activity, acting on paired donors, with incorporation or reduc…	00310(Lysine degradation)
chr1	11972688	11975538	2851	+	3.53964	0	0	UTR3	ENST00000196061	ENSG00000083444	chr1	11934205	11975538	PLOD1	procollagen-lysine,2-oxoglutarate 5-dioxygenase 1 [Source:HGNC Symbol;Acc:HGNC:9081]	GO:0001666(response to hypoxia);GO:0005506(iron ion binding);GO:0005515(protein binding);GO:0005783(endoplasmic reticulum);GO:0005789(endoplasmic reticulum membrane);GO:0008475(procollagen-lysine 5-dioxygenase activity);GO:0008544(epidermis development);GO:0016020(membrane);GO:0016491(oxidoreductase activity);GO:0016705(oxidoreductase activity, acting on paired donors, with incorporation or reduc…	00310(Lysine degradation)
chr1	11981830	11988499	6670	+	1.24919	8.61402e-06	1.64887e-05	UTR5	ENST00000235329	ENSG00000116688	chr1	11980181	12015211	MFN2	mitofusin 2 [Source:HGNC Symbol;Acc:HGNC:16877]	GO:0000166(nucleotide binding);GO:0001825(blastocyst formation);GO:0003924(GTPase activity);GO:0005515(protein binding);GO:0005525(GTP binding);GO:0005739(mitochondrion);GO:0005741(mitochondrial outer membrane);GO:0005829(cytosol);GO:0006626(protein targeting to mitochondrion);GO:0006914(autophagy);GO:0006915(apoptotic process);GO:0006986(response to unfolded protein);GO:0007006(mitochondrial mem…	04137(Mitophagy - animal);04621(NOD-like receptor signaling pathway)
chr1	12000537	12000637	101	+	1.23574	0.0260401	0.0290655	intronic	ENST00000235329	ENSG00000116688	chr1	11980181	12015211	MFN2	mitofusin 2 [Source:HGNC Symbol;Acc:HGNC:16877]	GO:0000166(nucleotide binding);GO:0001825(blastocyst formation);GO:0003924(GTPase activity);GO:0005515(protein binding);GO:0005525(GTP binding);GO:0005739(mitochondrion);GO:0005741(mitochondrial outer membrane);GO:0005829(cytosol);GO:0006626(protein targeting to mitochondrion);GO:0006914(autophagy);GO:0006915(apoptotic process);GO:0006986(response to unfolded protein);GO:0007006(mitochondrial mem…	04137(Mitophagy - animal);04621(NOD-like receptor signaling pathway)
chr1	12007057	12007207	151	+	1.06454	0.00130924	0.00182999	UTR3	ENST00000675512	ENSG00000116688	chr1	11980181	12015211	MFN2	mitofusin 2 [Source:HGNC Symbol;Acc:HGNC:16877]	GO:0000166(nucleotide binding);GO:0001825(blastocyst formation);GO:0003924(GTPase activity);GO:0005515(protein binding);GO:0005525(GTP binding);GO:0005739(mitochondrion);GO:0005741(mitochondrial outer membrane);GO:0005829(cytosol);GO:0006626(protein targeting to mitochondrion);GO:0006914(autophagy);GO:0006915(apoptotic process);GO:0006986(response to unfolded protein);GO:0007006(mitochondrial mem…	04137(Mitophagy - animal);04621(NOD-like receptor signaling pathway)
chr1	12009591	12013210	3620	+	2.3776	0	0	UTR3	ENST00000675512	ENSG00000116688	chr1	11980181	12015211	MFN2	mitofusin 2 [Source:HGNC Symbol;Acc:HGNC:16877]	GO:0000166(nucleotide binding);GO:0001825(blastocyst formation);GO:0003924(GTPase activity);GO:0005515(protein binding);GO:0005525(GTP binding);GO:0005739(mitochondrion);GO:0005741(mitochondrial outer membrane);GO:0005829(cytosol);GO:0006626(protein targeting to mitochondrion);GO:0006914(autophagy);GO:0006915(apoptotic process);GO:0006986(response to unfolded protein);GO:0007006(mitochondrial mem…	04137(Mitophagy - animal);04621(NOD-like receptor signaling pathway)
chr1	12013260	12014427	1168	+	1.1054	1.64994e-16	5.9894e-16	UTR3	ENST00000235329	ENSG00000116688	chr1	11980181	12015211	MFN2	mitofusin 2 [Source:HGNC Symbol;Acc:HGNC:16877]	GO:0000166(nucleotide binding);GO:0001825(blastocyst formation);GO:0003924(GTPase activity);GO:0005515(protein binding);GO:0005525(GTP binding);GO:0005739(mitochondrion);GO:0005741(mitochondrial outer membrane);GO:0005829(cytosol);GO:0006626(protein targeting to mitochondrion);GO:0006914(autophagy);GO:0006915(apoptotic process);GO:0006986(response to unfolded protein);GO:0007006(mitochondrial mem…	04137(Mitophagy - animal);04621(NOD-like receptor signaling pathway)
chr1	12031924	12032045	122	+	1.38449	2.9997e-06	6.0457e-06	UTR3	ENST00000235332	ENSG00000116691	chr1	12019466	12032045	MIIP	migration and invasion inhibitory protein [Source:HGNC Symbol;Acc:HGNC:25715]	GO:0005515(protein binding);GO:0010972(negative regulation of G2/M transition of mitotic cell cycle);GO:0030336(negative regulation of cell migration)	NA
chr1	12207352	12209227	1876	+	5.06779	3.21852e-143	4.24906e-142	UTR3	ENST00000376259	ENSG00000028137	chr1	12166991	12209228	TNFRSF1B	TNF receptor superfamily member 1B [Source:HGNC Symbol;Acc:HGNC:11917]	GO:0002718(regulation of cytokine production involved in immune response);GO:0002724(regulation of T cell cytokine production);GO:0002947(tumor necrosis factor receptor superfamily complex);GO:0003176(aortic valve development);GO:0003177(pulmonary valve development);GO:0003332(negative regulation of extracellular matrix constituent secretion);GO:0005031(tumor necrosis factor-activated receptor ac…	04060(Cytokine-cytokine receptor interaction);04668(TNF signaling pathway);04920(Adipocytokine signaling pathway);05014(Amyotrophic lateral sclerosis (ALS));05170(Human immunodeficiency virus 1 infection)
chr1	12249358	12249508	151	+	1.85472	0.000173722	0.000277975	intronic	ENST00000613099	ENSG00000048707	chr1	12230030	12512047	VPS13D	vacuolar protein sorting 13 homolog D [Source:HGNC Symbol;Acc:HGNC:23595]	GO:0005515(protein binding);GO:0006623(protein targeting to vacuole);GO:0007005(mitochondrion organization);GO:0019898(extrinsic component of membrane);GO:0045053(protein retention in Golgi apparatus);GO:0070062(extracellular exosome);GO:1901526(positive regulation of mitophagy)	NA
chr1	12276050	12283589	7540	+	3.31333	2.44169e-276	5.46928e-275	exonic	ENST00000011700	ENSG00000048707	chr1	12230030	12512047	VPS13D	vacuolar protein sorting 13 homolog D [Source:HGNC Symbol;Acc:HGNC:23595]	GO:0005515(protein binding);GO:0006623(protein targeting to vacuole);GO:0007005(mitochondrion organization);GO:0019898(extrinsic component of membrane);GO:0045053(protein retention in Golgi apparatus);GO:0070062(extracellular exosome);GO:1901526(positive regulation of mitophagy)	NA
chr1	12379573	12383052	3480	+	1.11675	0.00325801	0.00426867	exonic	ENST00000011700	ENSG00000048707	chr1	12230030	12512047	VPS13D	vacuolar protein sorting 13 homolog D [Source:HGNC Symbol;Acc:HGNC:23595]	GO:0005515(protein binding);GO:0006623(protein targeting to vacuole);GO:0007005(mitochondrion organization);GO:0019898(extrinsic component of membrane);GO:0045053(protein retention in Golgi apparatus);GO:0070062(extracellular exosome);GO:1901526(positive regulation of mitophagy)	NA
chr1	12400188	12402603	2416	+	0.851711	0.00529533	0.00668523	exonic	ENST00000011700	ENSG00000048707	chr1	12230030	12512047	VPS13D	vacuolar protein sorting 13 homolog D [Source:HGNC Symbol;Acc:HGNC:23595]	GO:0005515(protein binding);GO:0006623(protein targeting to vacuole);GO:0007005(mitochondrion organization);GO:0019898(extrinsic component of membrane);GO:0045053(protein retention in Golgi apparatus);GO:0070062(extracellular exosome);GO:1901526(positive regulation of mitophagy)	NA
chr1	12409887	12416742	6856	+	0.908954	0.00511681	0.00647924	exonic	ENST00000011700	ENSG00000048707	chr1	12230030	12512047	VPS13D	vacuolar protein sorting 13 homolog D [Source:HGNC Symbol;Acc:HGNC:23595]	GO:0005515(protein binding);GO:0006623(protein targeting to vacuole);GO:0007005(mitochondrion organization);GO:0019898(extrinsic component of membrane);GO:0045053(protein retention in Golgi apparatus);GO:0070062(extracellular exosome);GO:1901526(positive regulation of mitophagy)	NA
chr1	12416792	12465039	48248	+	1.58607	6.07628e-07	1.31118e-06	UTR5	ENST00000543766	ENSG00000048707	chr1	12230030	12512047	VPS13D	vacuolar protein sorting 13 homolog D [Source:HGNC Symbol;Acc:HGNC:23595]	GO:0005515(protein binding);GO:0006623(protein targeting to vacuole);GO:0007005(mitochondrion organization);GO:0019898(extrinsic component of membrane);GO:0045053(protein retention in Golgi apparatus);GO:0070062(extracellular exosome);GO:1901526(positive regulation of mitophagy)	NA
chr1	12507050	12509604	2555	+	1.67959	8.0838e-15	2.76385e-14	UTR3	ENST00000645371	ENSG00000048707	chr1	12230030	12512047	VPS13D	vacuolar protein sorting 13 homolog D [Source:HGNC Symbol;Acc:HGNC:23595]	GO:0005515(protein binding);GO:0006623(protein targeting to vacuole);GO:0007005(mitochondrion organization);GO:0019898(extrinsic component of membrane);GO:0045053(protein retention in Golgi apparatus);GO:0070062(extracellular exosome);GO:1901526(positive regulation of mitophagy)	NA
chr1	12510054	12510504	451	+	1.34722	1.07584e-09	2.85481e-09	UTR3	ENST00000011700	ENSG00000048707	chr1	12230030	12512047	VPS13D	vacuolar protein sorting 13 homolog D [Source:HGNC Symbol;Acc:HGNC:23595]	GO:0005515(protein binding);GO:0006623(protein targeting to vacuole);GO:0007005(mitochondrion organization);GO:0019898(extrinsic component of membrane);GO:0045053(protein retention in Golgi apparatus);GO:0070062(extracellular exosome);GO:1901526(positive regulation of mitophagy)	NA
chr1	13615950	13616425	476	+	3.28593	1.94007e-09	5.05994e-09	UTR3	ENST00000294489	ENSG00000162493	chr1	13583465	13617957	PDPN	podoplanin [Source:HGNC Symbol;Acc:HGNC:29602]	GO:0000902(cell morphogenesis);GO:0001726(ruffle);GO:0001946(lymphangiogenesis);GO:0003333(amino acid transmembrane transport);GO:0005102(signaling receptor binding);GO:0005515(protein binding);GO:0005737(cytoplasm);GO:0005829(cytosol);GO:0005886(plasma membrane);GO:0005887(integral component of plasma membrane);GO:0006833(water transport);GO:0007266(Rho protein signal transduction);GO:0007275(mu…	NA
chr1	13773592	13787346	13755	+	2.9607	3.62161e-166	5.29402e-165	UTR3	ENST00000491134	ENSG00000116731	chr1	13700198	13825079	PRDM2	PR/SET domain 2 [Source:HGNC Symbol;Acc:HGNC:9347]	GO:0000122(negative regulation of transcription by RNA polymerase II);GO:0000977(RNA polymerase II regulatory region sequence-specific DNA binding);GO:0000981(DNA-binding transcription factor activity, RNA polymerase II-specific);GO:0001227(DNA-binding transcription repressor activity, RNA polymerase II-specific);GO:0001228(DNA-binding transcription activator activity, RNA polymerase II-specific)…	00310(Lysine degradation)
chr1	13824231	13824381	151	+	1.51352	0.011207	0.0133476	UTR3	ENST00000235372	ENSG00000116731	chr1	13700198	13825079	PRDM2	PR/SET domain 2 [Source:HGNC Symbol;Acc:HGNC:9347]	GO:0000122(negative regulation of transcription by RNA polymerase II);GO:0000977(RNA polymerase II regulatory region sequence-specific DNA binding);GO:0000981(DNA-binding transcription factor activity, RNA polymerase II-specific);GO:0001227(DNA-binding transcription repressor activity, RNA polymerase II-specific);GO:0001228(DNA-binding transcription activator activity, RNA polymerase II-specific)…	00310(Lysine degradation)
chr1	15066109	15066584	476	+	1.47922	0.00125651	0.00176134	UTR3	ENST00000361144	ENSG00000189337	chr1	13892792	15118043	KAZN	kazrin, periplakin interacting protein [Source:HGNC Symbol;Acc:HGNC:29173]	GO:0001533(cornified envelope);GO:0005515(protein binding);GO:0005634(nucleus);GO:0005654(nucleoplasm);GO:0005737(cytoplasm);GO:0005829(cytosol);GO:0005856(cytoskeleton);GO:0016607(nuclear speck);GO:0030054(cell junction);GO:0030057(desmosome);GO:0031424(keratinization);GO:0070268(cornification)	NA
chr1	15066684	15067134	451	+	1.58725	0.000570749	0.000842454	UTR3	ENST00000361144	ENSG00000189337	chr1	13892792	15118043	KAZN	kazrin, periplakin interacting protein [Source:HGNC Symbol;Acc:HGNC:29173]	GO:0001533(cornified envelope);GO:0005515(protein binding);GO:0005634(nucleus);GO:0005654(nucleoplasm);GO:0005737(cytoplasm);GO:0005829(cytosol);GO:0005856(cytoskeleton);GO:0016607(nuclear speck);GO:0030054(cell junction);GO:0030057(desmosome);GO:0031424(keratinization);GO:0070268(cornification)	NA
chr1	15153754	15153854	101	+	2.09292	0.0011431	0.00161267	UTR5	ENST00000376008	ENSG00000171729	chr1	15152532	15220478	TMEM51	transmembrane protein 51 [Source:HGNC Symbol;Acc:HGNC:25488]	GO:0003674(molecular_function);GO:0005515(protein binding);GO:0005575(cellular_component);GO:0008150(biological_process);GO:0016020(membrane);GO:0016021(integral component of membrane)	NA
chr1	15210539	15220478	9940	+	5.0633	3e-298	9e-297	UTR3	ENST00000376008	ENSG00000171729	chr1	15152532	15220478	TMEM51	transmembrane protein 51 [Source:HGNC Symbol;Acc:HGNC:25488]	GO:0003674(molecular_function);GO:0005515(protein binding);GO:0005575(cellular_component);GO:0008150(biological_process);GO:0016020(membrane);GO:0016021(integral component of membrane)	NA
chr1	15430105	15430330	226	+	1.25587	7.66745e-17	2.81437e-16	UTR3	ENST00000375980	ENSG00000142634	chr1	15409888	15430339	EFHD2	EF-hand domain family member D2 [Source:HGNC Symbol;Acc:HGNC:28670]	GO:0005509(calcium ion binding);GO:0016020(membrane);GO:0045121(membrane raft);GO:0045296(cadherin binding);GO:0046872(metal ion binding)	NA
chr1	15546793	15560137	13345	+	1.14792	0.00568532	0.00714129	exonic	ENST00000375838	ENSG00000116138	chr1	15526813	15592379	DNAJC16	DnaJ heat shock protein family (Hsp40) member C16 [Source:HGNC Symbol;Acc:HGNC:29157]	GO:0016020(membrane);GO:0016021(integral component of membrane);GO:0045454(cell redox homeostasis)	NA
chr1	15566516	15569349	2834	+	3.97049	5.71818e-132	7.10562e-131	UTR3	ENST00000375838	ENSG00000116138	chr1	15526813	15592379	DNAJC16	DnaJ heat shock protein family (Hsp40) member C16 [Source:HGNC Symbol;Acc:HGNC:29157]	GO:0016020(membrane);GO:0016021(integral component of membrane);GO:0045454(cell redox homeostasis)	NA
chr1	15570199	15570799	601	+	1.08337	0.00161266	0.00222005	UTR3	ENST00000375847	ENSG00000116138	chr1	15526813	15592379	DNAJC16	DnaJ heat shock protein family (Hsp40) member C16 [Source:HGNC Symbol;Acc:HGNC:29157]	GO:0016020(membrane);GO:0016021(integral component of membrane);GO:0045454(cell redox homeostasis)	NA
chr1	15649808	15651890	2083	+	1.03268	0.000199629	0.000316798	UTR3	ENST00000320153	ENSG00000197312	chr1	15617458	15669044	DDI2	DNA damage inducible 1 homolog 2 [Source:HGNC Symbol;Acc:HGNC:24578]	GO:0004190(aspartic-type endopeptidase activity);GO:0005515(protein binding);GO:0005654(nucleoplasm);GO:0005694(chromosome);GO:0005737(cytoplasm);GO:0005829(cytosol);GO:0006508(proteolysis);GO:0008233(peptidase activity);GO:0010498(proteasomal protein catabolic process);GO:0016485(protein processing);GO:0016787(hydrolase activity);GO:0031647(regulation of protein stability);GO:0042802(identical p…	NA
chr1	15656440	15656615	176	+	1.00662	0.00429801	0.00552306	intronic	ENST00000320153	ENSG00000197312	chr1	15617458	15669044	DDI2	DNA damage inducible 1 homolog 2 [Source:HGNC Symbol;Acc:HGNC:24578]	GO:0004190(aspartic-type endopeptidase activity);GO:0005515(protein binding);GO:0005654(nucleoplasm);GO:0005694(chromosome);GO:0005737(cytoplasm);GO:0005829(cytosol);GO:0006508(proteolysis);GO:0008233(peptidase activity);GO:0010498(proteasomal protein catabolic process);GO:0016485(protein processing);GO:0016787(hydrolase activity);GO:0031647(regulation of protein stability);GO:0042802(identical p…	NA
chr1	15656840	15662791	5952	+	3.62196	0	0	UTR3	ENST00000320153	ENSG00000197312	chr1	15617458	15669044	DDI2	DNA damage inducible 1 homolog 2 [Source:HGNC Symbol;Acc:HGNC:24578]	GO:0004190(aspartic-type endopeptidase activity);GO:0005515(protein binding);GO:0005654(nucleoplasm);GO:0005694(chromosome);GO:0005737(cytoplasm);GO:0005829(cytosol);GO:0006508(proteolysis);GO:0008233(peptidase activity);GO:0010498(proteasomal protein catabolic process);GO:0016485(protein processing);GO:0016787(hydrolase activity);GO:0031647(regulation of protein stability);GO:0042802(identical p…	NA
chr1	15663166	15663516	351	+	0.906181	0.0029042	0.00383583	UTR3	ENST00000480945	ENSG00000197312	chr1	15617458	15669044	DDI2	DNA damage inducible 1 homolog 2 [Source:HGNC Symbol;Acc:HGNC:24578]	GO:0004190(aspartic-type endopeptidase activity);GO:0005515(protein binding);GO:0005654(nucleoplasm);GO:0005694(chromosome);GO:0005737(cytoplasm);GO:0005829(cytosol);GO:0006508(proteolysis);GO:0008233(peptidase activity);GO:0010498(proteasomal protein catabolic process);GO:0016485(protein processing);GO:0016787(hydrolase activity);GO:0031647(regulation of protein stability);GO:0042802(identical p…	NA
chr1	15663891	15664216	326	+	0.878317	0.00026505	0.000412812	UTR3	ENST00000480945	ENSG00000197312	chr1	15617458	15669044	DDI2	DNA damage inducible 1 homolog 2 [Source:HGNC Symbol;Acc:HGNC:24578]	GO:0004190(aspartic-type endopeptidase activity);GO:0005515(protein binding);GO:0005654(nucleoplasm);GO:0005694(chromosome);GO:0005737(cytoplasm);GO:0005829(cytosol);GO:0006508(proteolysis);GO:0008233(peptidase activity);GO:0010498(proteasomal protein catabolic process);GO:0016485(protein processing);GO:0016787(hydrolase activity);GO:0031647(regulation of protein stability);GO:0042802(identical p…	NA
chr1	15666041	15666241	201	+	0.650426	0.0311817	0.0342556	UTR3	ENST00000480945	ENSG00000197312	chr1	15617458	15669044	DDI2	DNA damage inducible 1 homolog 2 [Source:HGNC Symbol;Acc:HGNC:24578]	GO:0004190(aspartic-type endopeptidase activity);GO:0005515(protein binding);GO:0005654(nucleoplasm);GO:0005694(chromosome);GO:0005737(cytoplasm);GO:0005829(cytosol);GO:0006508(proteolysis);GO:0008233(peptidase activity);GO:0010498(proteasomal protein catabolic process);GO:0016485(protein processing);GO:0016787(hydrolase activity);GO:0031647(regulation of protein stability);GO:0042802(identical p…	NA
chr1	15668091	15668291	201	+	0.76042	0.00117072	0.00164908	UTR3	ENST00000480945	ENSG00000197312	chr1	15617458	15669044	DDI2	DNA damage inducible 1 homolog 2 [Source:HGNC Symbol;Acc:HGNC:24578]	GO:0004190(aspartic-type endopeptidase activity);GO:0005515(protein binding);GO:0005654(nucleoplasm);GO:0005694(chromosome);GO:0005737(cytoplasm);GO:0005829(cytosol);GO:0006508(proteolysis);GO:0008233(peptidase activity);GO:0010498(proteasomal protein catabolic process);GO:0016485(protein processing);GO:0016787(hydrolase activity);GO:0031647(regulation of protein stability);GO:0042802(identical p…	NA
chr1	15684394	15729176	44783	+	3.23254	0	0	UTR5	ENST00000375793	ENSG00000116786	chr1	15684320	15734769	PLEKHM2	pleckstrin homology and RUN domain containing M2 [Source:HGNC Symbol;Acc:HGNC:29131]	GO:0005515(protein binding);GO:0005737(cytoplasm);GO:0007030(Golgi organization);GO:0010008(endosome membrane);GO:0019894(kinesin binding);GO:0032418(lysosome localization);GO:0032880(regulation of protein localization);GO:1903527(positive regulation of membrane tubulation)	05132(Salmonella infection)
chr1	15734435	15734760	326	+	1.24542	3.02568e-10	8.29586e-10	UTR3	ENST00000375793	ENSG00000116786	chr1	15684320	15734769	PLEKHM2	pleckstrin homology and RUN domain containing M2 [Source:HGNC Symbol;Acc:HGNC:29131]	GO:0005515(protein binding);GO:0005737(cytoplasm);GO:0007030(Golgi organization);GO:0010008(endosome membrane);GO:0019894(kinesin binding);GO:0032418(lysosome localization);GO:0032880(regulation of protein localization);GO:1903527(positive regulation of membrane tubulation)	05132(Salmonella infection)
chr1	15758827	15764671	5845	+	1.49515	0.00481518	0.00613402	UTR5	ENST00000375766	ENSG00000162458	chr1	15756607	15786594	FBLIM1	filamin binding LIM protein 1 [Source:HGNC Symbol;Acc:HGNC:24686]	GO:0001650(fibrillar center);GO:0001725(stress fiber);GO:0005515(protein binding);GO:0005737(cytoplasm);GO:0005829(cytosol);GO:0005856(cytoskeleton);GO:0005925(focal adhesion);GO:0007155(cell adhesion);GO:0008360(regulation of cell shape);GO:0030054(cell junction);GO:0031005(filamin binding);GO:0033623(regulation of integrin activation);GO:0034329(cell junction assembly);GO:0046872(metal ion bind…	NA
chr1	15768594	15770522	1929	+	2.02541	0.000508219	0.000756582	exonic	ENST00000332305	ENSG00000162458	chr1	15756607	15786594	FBLIM1	filamin binding LIM protein 1 [Source:HGNC Symbol;Acc:HGNC:24686]	GO:0001650(fibrillar center);GO:0001725(stress fiber);GO:0005515(protein binding);GO:0005737(cytoplasm);GO:0005829(cytosol);GO:0005856(cytoskeleton);GO:0005925(focal adhesion);GO:0007155(cell adhesion);GO:0008360(regulation of cell shape);GO:0030054(cell junction);GO:0031005(filamin binding);GO:0033623(regulation of integrin activation);GO:0034329(cell junction assembly);GO:0046872(metal ion bind…	NA
chr1	15774711	15774811	101	+	1.19813	0.0262149	0.0292383	exonic	ENST00000332305	ENSG00000162458	chr1	15756607	15786594	FBLIM1	filamin binding LIM protein 1 [Source:HGNC Symbol;Acc:HGNC:24686]	GO:0001650(fibrillar center);GO:0001725(stress fiber);GO:0005515(protein binding);GO:0005737(cytoplasm);GO:0005829(cytosol);GO:0005856(cytoskeleton);GO:0005925(focal adhesion);GO:0007155(cell adhesion);GO:0008360(regulation of cell shape);GO:0030054(cell junction);GO:0031005(filamin binding);GO:0033623(regulation of integrin activation);GO:0034329(cell junction assembly);GO:0046872(metal ion bind…	NA
chr1	15775136	15785118	9983	+	2.38431	6.09966e-27	2.93421e-26	UTR3	ENST00000441801	ENSG00000162458	chr1	15756607	15786594	FBLIM1	filamin binding LIM protein 1 [Source:HGNC Symbol;Acc:HGNC:24686]	GO:0001650(fibrillar center);GO:0001725(stress fiber);GO:0005515(protein binding);GO:0005737(cytoplasm);GO:0005829(cytosol);GO:0005856(cytoskeleton);GO:0005925(focal adhesion);GO:0007155(cell adhesion);GO:0008360(regulation of cell shape);GO:0030054(cell junction);GO:0031005(filamin binding);GO:0033623(regulation of integrin activation);GO:0034329(cell junction assembly);GO:0046872(metal ion bind…	NA
chr1	15785718	15786118	401	+	1.22104	4.79094e-09	1.21642e-08	UTR3	ENST00000375766	ENSG00000162458	chr1	15756607	15786594	FBLIM1	filamin binding LIM protein 1 [Source:HGNC Symbol;Acc:HGNC:24686]	GO:0001650(fibrillar center);GO:0001725(stress fiber);GO:0005515(protein binding);GO:0005737(cytoplasm);GO:0005829(cytosol);GO:0005856(cytoskeleton);GO:0005925(focal adhesion);GO:0007155(cell adhesion);GO:0008360(regulation of cell shape);GO:0030054(cell junction);GO:0031005(filamin binding);GO:0033623(regulation of integrin activation);GO:0034329(cell junction assembly);GO:0046872(metal ion bind…	NA
chr1	15847815	15930988	83174	+	4.02377	0	0	UTR5	ENST00000375759	ENSG00000065526	chr1	15836095	15940456	SPEN	spen family transcriptional repressor [Source:HGNC Symbol;Acc:HGNC:17575]	GO:0000122(negative regulation of transcription by RNA polymerase II);GO:0000398(mRNA splicing, via spliceosome);GO:0001085(RNA polymerase II transcription factor binding);GO:0003676(nucleic acid binding);GO:0003677(DNA binding);GO:0003714(transcription corepressor activity);GO:0003723(RNA binding);GO:0005515(protein binding);GO:0005634(nucleus);GO:0005654(nucleoplasm);GO:0007219(Notch signaling …	NA
chr1	15932338	15933063	726	+	1.72686	1.05929e-31	5.57841e-31	exonic	ENST00000375759	ENSG00000065526	chr1	15836095	15940456	SPEN	spen family transcriptional repressor [Source:HGNC Symbol;Acc:HGNC:17575]	GO:0000122(negative regulation of transcription by RNA polymerase II);GO:0000398(mRNA splicing, via spliceosome);GO:0001085(RNA polymerase II transcription factor binding);GO:0003676(nucleic acid binding);GO:0003677(DNA binding);GO:0003714(transcription corepressor activity);GO:0003723(RNA binding);GO:0005515(protein binding);GO:0005634(nucleus);GO:0005654(nucleoplasm);GO:0007219(Notch signaling …	NA
chr1	15933238	15933413	176	+	1.04061	6.55564e-08	1.53439e-07	exonic	ENST00000375759	ENSG00000065526	chr1	15836095	15940456	SPEN	spen family transcriptional repressor [Source:HGNC Symbol;Acc:HGNC:17575]	GO:0000122(negative regulation of transcription by RNA polymerase II);GO:0000398(mRNA splicing, via spliceosome);GO:0001085(RNA polymerase II transcription factor binding);GO:0003676(nucleic acid binding);GO:0003677(DNA binding);GO:0003714(transcription corepressor activity);GO:0003723(RNA binding);GO:0005515(protein binding);GO:0005634(nucleus);GO:0005654(nucleoplasm);GO:0007219(Notch signaling …	NA
chr1	15933938	15934163	226	+	0.948497	4.34703e-06	8.6108e-06	exonic	ENST00000375759	ENSG00000065526	chr1	15836095	15940456	SPEN	spen family transcriptional repressor [Source:HGNC Symbol;Acc:HGNC:17575]	GO:0000122(negative regulation of transcription by RNA polymerase II);GO:0000398(mRNA splicing, via spliceosome);GO:0001085(RNA polymerase II transcription factor binding);GO:0003676(nucleic acid binding);GO:0003677(DNA binding);GO:0003714(transcription corepressor activity);GO:0003723(RNA binding);GO:0005515(protein binding);GO:0005634(nucleus);GO:0005654(nucleoplasm);GO:0007219(Notch signaling …	NA
chr1	15934763	15934913	151	+	1.26289	2.35849e-05	4.28574e-05	exonic	ENST00000375759	ENSG00000065526	chr1	15836095	15940456	SPEN	spen family transcriptional repressor [Source:HGNC Symbol;Acc:HGNC:17575]	GO:0000122(negative regulation of transcription by RNA polymerase II);GO:0000398(mRNA splicing, via spliceosome);GO:0001085(RNA polymerase II transcription factor binding);GO:0003676(nucleic acid binding);GO:0003677(DNA binding);GO:0003714(transcription corepressor activity);GO:0003723(RNA binding);GO:0005515(protein binding);GO:0005634(nucleus);GO:0005654(nucleoplasm);GO:0007219(Notch signaling …	NA
chr1	15935063	15935713	651	+	1.31249	5.95944e-12	1.79911e-11	exonic	ENST00000375759	ENSG00000065526	chr1	15836095	15940456	SPEN	spen family transcriptional repressor [Source:HGNC Symbol;Acc:HGNC:17575]	GO:0000122(negative regulation of transcription by RNA polymerase II);GO:0000398(mRNA splicing, via spliceosome);GO:0001085(RNA polymerase II transcription factor binding);GO:0003676(nucleic acid binding);GO:0003677(DNA binding);GO:0003714(transcription corepressor activity);GO:0003723(RNA binding);GO:0005515(protein binding);GO:0005634(nucleus);GO:0005654(nucleoplasm);GO:0007219(Notch signaling …	NA
chr1	15935738	15938651	2914	+	1.48588	6.62309e-17	2.4362e-16	exonic	ENST00000375759	ENSG00000065526	chr1	15836095	15940456	SPEN	spen family transcriptional repressor [Source:HGNC Symbol;Acc:HGNC:17575]	GO:0000122(negative regulation of transcription by RNA polymerase II);GO:0000398(mRNA splicing, via spliceosome);GO:0001085(RNA polymerase II transcription factor binding);GO:0003676(nucleic acid binding);GO:0003677(DNA binding);GO:0003714(transcription corepressor activity);GO:0003723(RNA binding);GO:0005515(protein binding);GO:0005634(nucleus);GO:0005654(nucleoplasm);GO:0007219(Notch signaling …	NA
chr1	15938676	15940456	1781	+	3.92862	0	0	UTR3	ENST00000375759	ENSG00000065526	chr1	15836095	15940456	SPEN	spen family transcriptional repressor [Source:HGNC Symbol;Acc:HGNC:17575]	GO:0000122(negative regulation of transcription by RNA polymerase II);GO:0000398(mRNA splicing, via spliceosome);GO:0001085(RNA polymerase II transcription factor binding);GO:0003676(nucleic acid binding);GO:0003677(DNA binding);GO:0003714(transcription corepressor activity);GO:0003723(RNA binding);GO:0005515(protein binding);GO:0005634(nucleus);GO:0005654(nucleoplasm);GO:0007219(Notch signaling …	NA
chr1	16057119	16057308	190	+	1.33672	0.00925554	0.0111925	UTR3	ENST00000375667	ENSG00000184908	chr1	16043736	16057308	CLCNKB	chloride voltage-gated channel Kb [Source:HGNC Symbol;Acc:HGNC:2027]	GO:0005244(voltage-gated ion channel activity);GO:0005247(voltage-gated chloride channel activity);GO:0005254(chloride channel activity);GO:0005886(plasma membrane);GO:0005887(integral component of plasma membrane);GO:0006811(ion transport);GO:0006821(chloride transport);GO:0007588(excretion);GO:0016020(membrane);GO:0016021(integral component of membrane);GO:0034220(ion transmembrane transport);G…	04966(Collecting duct acid secretion)
chr1	16159340	16161883	2544	+	2.73386	2.8202e-08	6.78881e-08	ncRNA_exonic	ENST00000426353	ENSG00000224621	chr1	16159266	16161883	AL451042	novel transcript	NA	NA
chr1	16198053	16198357	305	+	1.47243	0.000137386	0.000223516	ncRNA_exonic	ENST00000457809	ENSG00000234166	chr1	16197854	16198357	ARHGEF19-AS1	ARHGEF19 antisense RNA 1 [Source:HGNC Symbol;Acc:HGNC:39996]	NA	NA
chr1	16387767	16395878	8112	+	2.08831	7.40838e-224	1.38586e-222	UTR3	ENST00000476423	ENSG00000055070	chr1	16352575	16398145	SZRD1	SUZ RNA binding domain containing 1 [Source:HGNC Symbol;Acc:HGNC:30232]	NA	NA
chr1	16397928	16398145	218	+	1.26686	7.27901e-10	1.94902e-09	UTR3	ENST00000401088	ENSG00000055070	chr1	16352575	16398145	SZRD1	SUZ RNA binding domain containing 1 [Source:HGNC Symbol;Acc:HGNC:30232]	NA	NA
chr1	16440795	16441607	813	+	2.04822	4.97647e-12	1.50869e-11	exonic	ENST00000337132	ENSG00000157191	chr1	16440721	16460078	NECAP2	NECAP endocytosis associated 2 [Source:HGNC Symbol;Acc:HGNC:25528]	GO:0005622(intracellular);GO:0005886(plasma membrane);GO:0005905(clathrin-coated pit);GO:0006897(endocytosis);GO:0015031(protein transport);GO:0016020(membrane);GO:0016192(vesicle-mediated transport);GO:0030125(clathrin vesicle coat);GO:0030665(clathrin-coated vesicle membrane);GO:0031410(cytoplasmic vesicle)	NA
chr1	16459043	16460078	1036	+	2.8012	7.38074e-161	1.05548e-159	UTR3	ENST00000337132	ENSG00000157191	chr1	16440721	16460078	NECAP2	NECAP endocytosis associated 2 [Source:HGNC Symbol;Acc:HGNC:25528]	GO:0005622(intracellular);GO:0005886(plasma membrane);GO:0005905(clathrin-coated pit);GO:0006897(endocytosis);GO:0015031(protein transport);GO:0016020(membrane);GO:0016192(vesicle-mediated transport);GO:0030125(clathrin vesicle coat);GO:0030665(clathrin-coated vesicle membrane);GO:0031410(cytoplasmic vesicle)	NA
chr1	16461972	16462522	551	+	4.45555	3.51353e-09	9.00053e-09	ncRNA_exonic	ENST00000457898	ENSG00000226029	chr1	16460948	16468481	LINC01772	long intergenic non-protein coding RNA 1772 [Source:HGNC Symbol;Acc:HGNC:52562]	NA	NA
chr1	16467661	16468411	751	+	2.01659	1.94883e-06	4.00714e-06	ncRNA_exonic	ENST00000457898	ENSG00000226029	chr1	16460948	16468481	LINC01772	long intergenic non-protein coding RNA 1772 [Source:HGNC Symbol;Acc:HGNC:52562]	NA	NA
chr1	16514869	16515269	401	+	3.42547	1.98656e-07	4.47405e-07	ncRNA_exonic	ENST00000562878	ENSG00000261135	chr1	16514645	16515754	AL137802	novel transcript	NA	NA
chr1	16515444	16515919	476	+	5.78569	1.51182e-28	7.49385e-28	ncRNA_exonic	ENST00000562878	ENSG00000261135	chr1	16514645	16515754	AL137802	novel transcript	NA	NA
chr1	16647522	16648339	818	+	2.98118	5.83946e-06	1.14119e-05	ncRNA_exonic	ENST00000457982	ENSG00000186301	chr1	16645622	16650289	MST1P2	macrophage stimulating 1 pseudogene 2 [Source:HGNC Symbol;Acc:HGNC:7383]	NA	NA
chr1	16972520	16972964	445	+	1.84937	5.08287e-07	1.1041e-06	UTR3	ENST00000375541	ENSG00000058453	chr1	16740273	16972964	CROCC	ciliary rootlet coiled-coil, rootletin [Source:HGNC Symbol;Acc:HGNC:21299]	GO:0001917(photoreceptor inner segment);GO:0003779(actin binding);GO:0005198(structural molecule activity);GO:0005200(structural constituent of cytoskeleton);GO:0005515(protein binding);GO:0005737(cytoplasm);GO:0005813(centrosome);GO:0005814(centriole);GO:0005815(microtubule organizing center);GO:0005829(cytosol);GO:0005856(cytoskeleton);GO:0005886(plasma membrane);GO:0005929(cilium);GO:0007049(c…	NA
chr1	17244629	17245554	926	+	6.50862	7.30038e-15	2.49984e-14	UTR3	ENST00000375471	ENSG00000142623	chr1	17205128	17246007	PADI1	peptidyl arginine deiminase 1 [Source:HGNC Symbol;Acc:HGNC:18367]	GO:0004668(protein-arginine deiminase activity);GO:0005509(calcium ion binding);GO:0005634(nucleus);GO:0005654(nucleoplasm);GO:0005737(cytoplasm);GO:0005829(cytosol);GO:0006325(chromatin organization);GO:0016787(hydrolase activity);GO:0018101(protein citrullination);GO:0036414(histone citrullination);GO:0046872(metal ion binding)	NA
chr1	17406759	17407382	624	+	1.92169	2.81296e-27	1.3627e-26	ncRNA_exonic	ENST00000439577	ENSG00000227751	chr1	17406760	17407382	RCC2-AS1	RCC2 antisense RNA 1 [Source:HGNC Symbol;Acc:HGNC:41262]	NA	NA
chr1	17695228	17696970	1743	+	1.62522	0.000139675	0.000227027	UTR3	ENST00000167825	ENSG00000074964	chr1	17539698	17697874	ARHGEF10L	Rho guanine nucleotide exchange factor 10 like [Source:HGNC Symbol;Acc:HGNC:25540]	GO:0005085(guanyl-nucleotide exchange factor activity);GO:0005089(Rho guanyl-nucleotide exchange factor activity);GO:0005096(GTPase activator activity);GO:0005515(protein binding);GO:0005737(cytoplasm);GO:0005829(cytosol);GO:0030036(actin cytoskeleton organization);GO:0032933(SREBP signaling pathway);GO:0043547(positive regulation of GTPase activity);GO:0051496(positive regulation of stress fiber…	NA
chr1	17697045	17697870	826	+	3.74782	9.48418e-119	1.09554e-117	UTR3	ENST00000167825	ENSG00000074964	chr1	17539698	17697874	ARHGEF10L	Rho guanine nucleotide exchange factor 10 like [Source:HGNC Symbol;Acc:HGNC:25540]	GO:0005085(guanyl-nucleotide exchange factor activity);GO:0005089(Rho guanyl-nucleotide exchange factor activity);GO:0005096(GTPase activator activity);GO:0005515(protein binding);GO:0005737(cytoplasm);GO:0005829(cytosol);GO:0030036(actin cytoskeleton organization);GO:0032933(SREBP signaling pathway);GO:0043547(positive regulation of GTPase activity);GO:0051496(positive regulation of stress fiber…	NA
chr1	19257878	19259572	1695	+	2.11403	9.25388e-285	2.13104e-283	UTR3	ENST00000330263	ENSG00000053372	chr1	19251805	19260128	MRTO4	MRT4 homolog, ribosome maturation factor [Source:HGNC Symbol;Acc:HGNC:18477]	GO:0000027(ribosomal large subunit assembly);GO:0000956(nuclear-transcribed mRNA catabolic process);GO:0003723(RNA binding);GO:0005515(protein binding);GO:0005634(nucleus);GO:0005730(nucleolus);GO:0005737(cytoplasm);GO:0006364(rRNA processing);GO:0030687(preribosome, large subunit precursor);GO:0042254(ribosome biogenesis);GO:0042273(ribosomal large subunit biogenesis)	NA
chr1	19259672	19260122	451	+	1.67747	6.43991e-30	3.27659e-29	UTR3	ENST00000330263	ENSG00000053372	chr1	19251805	19260128	MRTO4	MRT4 homolog, ribosome maturation factor [Source:HGNC Symbol;Acc:HGNC:18477]	GO:0000027(ribosomal large subunit assembly);GO:0000956(nuclear-transcribed mRNA catabolic process);GO:0003723(RNA binding);GO:0005515(protein binding);GO:0005634(nucleus);GO:0005730(nucleolus);GO:0005737(cytoplasm);GO:0006364(rRNA processing);GO:0030687(preribosome, large subunit precursor);GO:0042254(ribosome biogenesis);GO:0042273(ribosomal large subunit biogenesis)	NA
chr1	19312775	19317660	4886	+	2.15766	0.00366645	0.00476295	UTR5	ENST00000375153	ENSG00000040487	chr1	19312326	19329300	SLC66A1	solute carrier family 66 member 1 [Source:HGNC Symbol;Acc:HGNC:26001]	GO:0005764(lysosome);GO:0005765(lysosomal membrane);GO:0006865(amino acid transport);GO:0015174(basic amino acid transmembrane transporter activity);GO:0015181(arginine transmembrane transporter activity);GO:0015189(L-lysine transmembrane transporter activity);GO:0015809(arginine transport);GO:0015819(lysine transport);GO:0016020(membrane);GO:0016021(integral component of membrane);GO:0031301(int…	NA
chr1	19327699	19329300	1602	+	4.29922	6.92026e-102	7.16837e-101	UTR3	ENST00000432465	ENSG00000040487	chr1	19312326	19329300	SLC66A1	solute carrier family 66 member 1 [Source:HGNC Symbol;Acc:HGNC:26001]	GO:0005764(lysosome);GO:0005765(lysosomal membrane);GO:0006865(amino acid transport);GO:0015174(basic amino acid transmembrane transporter activity);GO:0015181(arginine transmembrane transporter activity);GO:0015189(L-lysine transmembrane transporter activity);GO:0015809(arginine transport);GO:0015819(lysine transport);GO:0016020(membrane);GO:0016021(integral component of membrane);GO:0031301(int…	NA
chr1	19596998	19600888	3891	+	2.44059	2.01185e-07	4.52881e-07	UTR5	ENST00000602293	ENSG00000270136	chr1	19597067	19656927	MICOS10-NBL1	MICOS10-NBL1 readthrough [Source:HGNC Symbol;Acc:HGNC:48338]	GO:0005739(mitochondrion);GO:0005743(mitochondrial inner membrane);GO:0016020(membrane);GO:0016021(integral component of membrane);GO:0061617(MICOS complex)	NA
chr1	19601288	19623761	22474	+	2.7263	2.99057e-58	2.21417e-57	exonic	ENST00000322753	ENSG00000173436	chr1	19484403	19629821	MICOS10	mitochondrial contact site and cristae organizing system subunit 10 [Source:HGNC Symbol;Acc:HGNC:32068]	GO:0001401(SAM complex);GO:0003674(molecular_function);GO:0005515(protein binding);GO:0005739(mitochondrion);GO:0005743(mitochondrial inner membrane);GO:0007007(inner mitochondrial membrane organization);GO:0008150(biological_process);GO:0016020(membrane);GO:0016021(integral component of membrane);GO:0061617(MICOS complex);GO:0140275(MIB complex)	NA
chr1	19608113	19608513	401	+	2.94374	8.93177e-08	2.06776e-07	intronic	ENST00000322753	ENSG00000173436	chr1	19484403	19629821	MICOS10	mitochondrial contact site and cristae organizing system subunit 10 [Source:HGNC Symbol;Acc:HGNC:32068]	GO:0001401(SAM complex);GO:0003674(molecular_function);GO:0005515(protein binding);GO:0005739(mitochondrion);GO:0005743(mitochondrial inner membrane);GO:0007007(inner mitochondrial membrane organization);GO:0008150(biological_process);GO:0016020(membrane);GO:0016021(integral component of membrane);GO:0061617(MICOS complex);GO:0140275(MIB complex)	NA
chr1	19625462	19626816	1355	+	1.37232	4.26587e-59	3.18259e-58	UTR3	ENST00000322753	ENSG00000173436	chr1	19484403	19629821	MICOS10	mitochondrial contact site and cristae organizing system subunit 10 [Source:HGNC Symbol;Acc:HGNC:32068]	GO:0001401(SAM complex);GO:0003674(molecular_function);GO:0005515(protein binding);GO:0005739(mitochondrion);GO:0005743(mitochondrial inner membrane);GO:0007007(inner mitochondrial membrane organization);GO:0008150(biological_process);GO:0016020(membrane);GO:0016021(integral component of membrane);GO:0061617(MICOS complex);GO:0140275(MIB complex)	NA
chr1	19657047	19657972	926	+	3.024	0	0	exonic	ENST00000289749	ENSG00000158747	chr1	19596979	19658456	NBL1	NBL1, DAN family BMP antagonist [Source:HGNC Symbol;Acc:HGNC:7650]	GO:0005515(protein binding);GO:0005576(extracellular region);GO:0005615(extracellular space);GO:0007165(signal transduction);GO:0007399(nervous system development);GO:0009887(animal organ morphogenesis);GO:0016015(morphogen activity);GO:0030514(negative regulation of BMP signaling pathway);GO:0035582(sequestering of BMP in extracellular matrix);GO:0036122(BMP binding);GO:0038098(sequestering of B…	04350(TGF-beta signaling pathway)
chr1	19658072	19658247	176	+	1.64542	1.45867e-23	6.51973e-23	UTR3	ENST00000375136	ENSG00000158747	chr1	19596979	19658456	NBL1	NBL1, DAN family BMP antagonist [Source:HGNC Symbol;Acc:HGNC:7650]	GO:0005515(protein binding);GO:0005576(extracellular region);GO:0005615(extracellular space);GO:0007165(signal transduction);GO:0007399(nervous system development);GO:0009887(animal organ morphogenesis);GO:0016015(morphogen activity);GO:0030514(negative regulation of BMP signaling pathway);GO:0035582(sequestering of BMP in extracellular matrix);GO:0036122(BMP binding);GO:0038098(sequestering of B…	04350(TGF-beta signaling pathway)
chr1	19894478	19908385	13908	+	3.07993	5.33041e-120	6.20175e-119	UTR3	ENST00000375120	ENSG00000169914	chr1	19882395	19912945	OTUD3	OTU deubiquitinase 3 [Source:HGNC Symbol;Acc:HGNC:29038]	GO:0004843(thiol-dependent ubiquitin-specific protease activity);GO:0005515(protein binding);GO:0005737(cytoplasm);GO:0005829(cytosol);GO:0006508(proteolysis);GO:0008233(peptidase activity);GO:0008234(cysteine-type peptidase activity);GO:0016579(protein deubiquitination);GO:0016787(hydrolase activity);GO:0035871(protein K11-linked deubiquitination);GO:0036459(thiol-dependent ubiquitinyl hydrolase…	NA
chr1	20618558	20618903	346	+	1.63939	1.66307e-106	1.77379e-105	UTR3	ENST00000375071	ENSG00000158825	chr1	20589086	20618903	CDA	cytidine deaminase [Source:HGNC Symbol;Acc:HGNC:1712]	GO:0001882(nucleoside binding);GO:0003824(catalytic activity);GO:0004126(cytidine deaminase activity);GO:0005515(protein binding);GO:0005576(extracellular region);GO:0005829(cytosol);GO:0007166(cell surface receptor signaling pathway);GO:0008270(zinc ion binding);GO:0008655(pyrimidine-containing compound salvage);GO:0009972(cytidine deamination);GO:0016787(hydrolase activity);GO:0019858(cytosine …	00240(Pyrimidine metabolism);00983(Drug metabolism - other enzymes)
chr1	20638038	20638263	226	+	1.0651	2.36687e-05	4.3003e-05	exonic	ENST00000321556	ENSG00000158828	chr1	20633458	20651511	PINK1	PTEN induced kinase 1 [Source:HGNC Symbol;Acc:HGNC:14581]	GO:0000166(nucleotide binding);GO:0000287(magnesium ion binding);GO:0000422(autophagy of mitochondrion);GO:0000785(chromatin);GO:0001934(positive regulation of protein phosphorylation);GO:0002020(protease binding);GO:0002082(regulation of oxidative phosphorylation);GO:0002931(response to ischemia);GO:0004672(protein kinase activity);GO:0004674(protein serine/threonine kinase activity);GO:0005515(…	04137(Mitophagy - animal);05012(Parkinson disease)
chr1	20638813	20639213	401	+	1.58544	0.00302411	0.00398295	intronic	ENST00000321556	ENSG00000158828	chr1	20633458	20651511	PINK1	PTEN induced kinase 1 [Source:HGNC Symbol;Acc:HGNC:14581]	GO:0000166(nucleotide binding);GO:0000287(magnesium ion binding);GO:0000422(autophagy of mitochondrion);GO:0000785(chromatin);GO:0001934(positive regulation of protein phosphorylation);GO:0002020(protease binding);GO:0002082(regulation of oxidative phosphorylation);GO:0002931(response to ischemia);GO:0004672(protein kinase activity);GO:0004674(protein serine/threonine kinase activity);GO:0005515(…	04137(Mitophagy - animal);05012(Parkinson disease)
chr1	20639663	20639788	126	+	1.12829	0.000139551	0.000226842	intronic	ENST00000321556	ENSG00000158828	chr1	20633458	20651511	PINK1	PTEN induced kinase 1 [Source:HGNC Symbol;Acc:HGNC:14581]	GO:0000166(nucleotide binding);GO:0000287(magnesium ion binding);GO:0000422(autophagy of mitochondrion);GO:0000785(chromatin);GO:0001934(positive regulation of protein phosphorylation);GO:0002020(protease binding);GO:0002082(regulation of oxidative phosphorylation);GO:0002931(response to ischemia);GO:0004672(protein kinase activity);GO:0004674(protein serine/threonine kinase activity);GO:0005515(…	04137(Mitophagy - animal);05012(Parkinson disease)
chr1	20648676	20649101	426	+	1.31964	1.62205e-12	5.03669e-12	exonic	ENST00000321556	ENSG00000158828	chr1	20633458	20651511	PINK1	PTEN induced kinase 1 [Source:HGNC Symbol;Acc:HGNC:14581]	GO:0000166(nucleotide binding);GO:0000287(magnesium ion binding);GO:0000422(autophagy of mitochondrion);GO:0000785(chromatin);GO:0001934(positive regulation of protein phosphorylation);GO:0002020(protease binding);GO:0002082(regulation of oxidative phosphorylation);GO:0002931(response to ischemia);GO:0004672(protein kinase activity);GO:0004674(protein serine/threonine kinase activity);GO:0005515(…	04137(Mitophagy - animal);05012(Parkinson disease)
chr1	20650503	20651503	1001	+	2.842	0	0	UTR3	ENST00000321556	ENSG00000158828	chr1	20633458	20651511	PINK1	PTEN induced kinase 1 [Source:HGNC Symbol;Acc:HGNC:14581]	GO:0000166(nucleotide binding);GO:0000287(magnesium ion binding);GO:0000422(autophagy of mitochondrion);GO:0000785(chromatin);GO:0001934(positive regulation of protein phosphorylation);GO:0002020(protease binding);GO:0002082(regulation of oxidative phosphorylation);GO:0002931(response to ischemia);GO:0004672(protein kinase activity);GO:0004674(protein serine/threonine kinase activity);GO:0005515(…	04137(Mitophagy - animal);05012(Parkinson disease)
chr1	21445005	21446147	1143	+	1.88021	0.00485376	0.00617727	UTR5	ENST00000318220	ENSG00000142794	chr1	21440128	21485005	NBPF3	NBPF member 3 [Source:HGNC Symbol;Acc:HGNC:25076]	GO:0005737(cytoplasm)	NA
chr1	21453496	21454221	726	+	3.15238	3.82021e-11	1.10525e-10	intronic	ENST00000318220	ENSG00000142794	chr1	21440128	21485005	NBPF3	NBPF member 3 [Source:HGNC Symbol;Acc:HGNC:25076]	GO:0005737(cytoplasm)	NA
chr1	21468791	21471634	2844	+	1.42039	0.0213739	0.0241893	UTR3	ENST00000318220	ENSG00000142794	chr1	21440128	21485005	NBPF3	NBPF member 3 [Source:HGNC Symbol;Acc:HGNC:25076]	GO:0005737(cytoplasm)	NA
chr1	21822231	21822781	551	+	2.80492	2.14921e-58	1.59377e-57	UTR3	ENST00000344642	ENSG00000187942	chr1	21812265	21825225	LDLRAD2	low density lipoprotein receptor class A domain containing 2 [Source:HGNC Symbol;Acc:HGNC:32071]	GO:0005515(protein binding);GO:0016020(membrane);GO:0016021(integral component of membrane)	NA
chr1	21822881	21823431	551	+	1.50499	5.82046e-16	2.06932e-15	UTR3	ENST00000344642	ENSG00000187942	chr1	21812265	21825225	LDLRAD2	low density lipoprotein receptor class A domain containing 2 [Source:HGNC Symbol;Acc:HGNC:32071]	GO:0005515(protein binding);GO:0016020(membrane);GO:0016021(integral component of membrane)	NA
chr1	22025248	22031205	5958	+	3.43095	1.83221e-85	1.7069e-84	UTR5	ENST00000648594	ENSG00000070831	chr1	22025511	22101360	CDC42	cell division cycle 42 [Source:HGNC Symbol;Acc:HGNC:1736]	GO:0000139(Golgi membrane);GO:0000166(nucleotide binding);GO:0000322(storage vacuole);GO:0002040(sprouting angiogenesis);GO:0003161(cardiac conduction system development);GO:0003924(GTPase activity);GO:0005515(protein binding);GO:0005525(GTP binding);GO:0005737(cytoplasm);GO:0005789(endoplasmic reticulum membrane);GO:0005813(centrosome);GO:0005815(microtubule organizing center);GO:0005819(spindle…	04010(MAPK signaling pathway);04014(Ras signaling pathway);04015(Rap1 signaling pathway);04062(Chemokine signaling pathway);04144(Endocytosis);04360(Axon guidance);04370(VEGF signaling pathway);04510(Focal adhesion);04520(Adherens junction);04530(Tight junction);04660(T cell receptor signaling pathway);04666(Fc gamma R-mediated phagocytosis);04670(Leukocyte transendothelial migration);04722(Neuro…
chr1	22026038	22026338	301	+	1.22432	0.0460945	0.0491677	intronic	ENST00000648594	ENSG00000070831	chr1	22025511	22101360	CDC42	cell division cycle 42 [Source:HGNC Symbol;Acc:HGNC:1736]	GO:0000139(Golgi membrane);GO:0000166(nucleotide binding);GO:0000322(storage vacuole);GO:0002040(sprouting angiogenesis);GO:0003161(cardiac conduction system development);GO:0003924(GTPase activity);GO:0005515(protein binding);GO:0005525(GTP binding);GO:0005737(cytoplasm);GO:0005789(endoplasmic reticulum membrane);GO:0005813(centrosome);GO:0005815(microtubule organizing center);GO:0005819(spindle…	04010(MAPK signaling pathway);04014(Ras signaling pathway);04015(Rap1 signaling pathway);04062(Chemokine signaling pathway);04144(Endocytosis);04360(Axon guidance);04370(VEGF signaling pathway);04510(Focal adhesion);04520(Adherens junction);04530(Tight junction);04660(T cell receptor signaling pathway);04666(Fc gamma R-mediated phagocytosis);04670(Leukocyte transendothelial migration);04722(Neuro…
chr1	22091836	22092061	226	+	0.805078	7.40767e-19	2.90783e-18	UTR3	ENST00000344548	ENSG00000070831	chr1	22025511	22101360	CDC42	cell division cycle 42 [Source:HGNC Symbol;Acc:HGNC:1736]	GO:0000139(Golgi membrane);GO:0000166(nucleotide binding);GO:0000322(storage vacuole);GO:0002040(sprouting angiogenesis);GO:0003161(cardiac conduction system development);GO:0003924(GTPase activity);GO:0005515(protein binding);GO:0005525(GTP binding);GO:0005737(cytoplasm);GO:0005789(endoplasmic reticulum membrane);GO:0005813(centrosome);GO:0005815(microtubule organizing center);GO:0005819(spindle…	04010(MAPK signaling pathway);04014(Ras signaling pathway);04015(Rap1 signaling pathway);04062(Chemokine signaling pathway);04144(Endocytosis);04360(Axon guidance);04370(VEGF signaling pathway);04510(Focal adhesion);04520(Adherens junction);04530(Tight junction);04660(T cell receptor signaling pathway);04666(Fc gamma R-mediated phagocytosis);04670(Leukocyte transendothelial migration);04722(Neuro…
chr1	22092761	22092886	126	+	0.79441	2.32483e-13	7.50042e-13	UTR3	ENST00000344548	ENSG00000070831	chr1	22025511	22101360	CDC42	cell division cycle 42 [Source:HGNC Symbol;Acc:HGNC:1736]	GO:0000139(Golgi membrane);GO:0000166(nucleotide binding);GO:0000322(storage vacuole);GO:0002040(sprouting angiogenesis);GO:0003161(cardiac conduction system development);GO:0003924(GTPase activity);GO:0005515(protein binding);GO:0005525(GTP binding);GO:0005737(cytoplasm);GO:0005789(endoplasmic reticulum membrane);GO:0005813(centrosome);GO:0005815(microtubule organizing center);GO:0005819(spindle…	04010(MAPK signaling pathway);04014(Ras signaling pathway);04015(Rap1 signaling pathway);04062(Chemokine signaling pathway);04144(Endocytosis);04360(Axon guidance);04370(VEGF signaling pathway);04510(Focal adhesion);04520(Adherens junction);04530(Tight junction);04660(T cell receptor signaling pathway);04666(Fc gamma R-mediated phagocytosis);04670(Leukocyte transendothelial migration);04722(Neuro…
chr1	22093011	22093136	126	+	1.13204	2.33724e-15	8.1423e-15	UTR3	ENST00000648594	ENSG00000070831	chr1	22025511	22101360	CDC42	cell division cycle 42 [Source:HGNC Symbol;Acc:HGNC:1736]	GO:0000139(Golgi membrane);GO:0000166(nucleotide binding);GO:0000322(storage vacuole);GO:0002040(sprouting angiogenesis);GO:0003161(cardiac conduction system development);GO:0003924(GTPase activity);GO:0005515(protein binding);GO:0005525(GTP binding);GO:0005737(cytoplasm);GO:0005789(endoplasmic reticulum membrane);GO:0005813(centrosome);GO:0005815(microtubule organizing center);GO:0005819(spindle…	04010(MAPK signaling pathway);04014(Ras signaling pathway);04015(Rap1 signaling pathway);04062(Chemokine signaling pathway);04144(Endocytosis);04360(Axon guidance);04370(VEGF signaling pathway);04510(Focal adhesion);04520(Adherens junction);04530(Tight junction);04660(T cell receptor signaling pathway);04666(Fc gamma R-mediated phagocytosis);04670(Leukocyte transendothelial migration);04722(Neuro…
chr1	22452827	22490035	37209	+	1.45817	0.00216419	0.00291998	UTR5	ENST00000374651	ENSG00000184677	chr1	22428838	22531157	ZBTB40	zinc finger and BTB domain containing 40 [Source:HGNC Symbol;Acc:HGNC:29045]	GO:0003674(molecular_function);GO:0003676(nucleic acid binding);GO:0003677(DNA binding);GO:0005515(protein binding);GO:0005634(nucleus);GO:0006974(cellular response to DNA damage stimulus);GO:0030282(bone mineralization);GO:0046872(metal ion binding)	NA
chr1	22490060	22501497	11438	+	1.54043	3.21546e-11	9.33758e-11	exonic	ENST00000374651	ENSG00000184677	chr1	22428838	22531157	ZBTB40	zinc finger and BTB domain containing 40 [Source:HGNC Symbol;Acc:HGNC:29045]	GO:0003674(molecular_function);GO:0003676(nucleic acid binding);GO:0003677(DNA binding);GO:0005515(protein binding);GO:0005634(nucleus);GO:0006974(cellular response to DNA damage stimulus);GO:0030282(bone mineralization);GO:0046872(metal ion binding)	NA
chr1	22508077	22509137	1061	+	0.975295	0.000398245	0.000602887	exonic	ENST00000374651	ENSG00000184677	chr1	22428838	22531157	ZBTB40	zinc finger and BTB domain containing 40 [Source:HGNC Symbol;Acc:HGNC:29045]	GO:0003674(molecular_function);GO:0003676(nucleic acid binding);GO:0003677(DNA binding);GO:0005515(protein binding);GO:0005634(nucleus);GO:0006974(cellular response to DNA damage stimulus);GO:0030282(bone mineralization);GO:0046872(metal ion binding)	NA
chr1	22526263	22530863	4601	+	2.70576	2.45684e-251	5.07972e-250	UTR3	ENST00000374651	ENSG00000184677	chr1	22428838	22531157	ZBTB40	zinc finger and BTB domain containing 40 [Source:HGNC Symbol;Acc:HGNC:29045]	GO:0003674(molecular_function);GO:0003676(nucleic acid binding);GO:0003677(DNA binding);GO:0005515(protein binding);GO:0005634(nucleus);GO:0006974(cellular response to DNA damage stimulus);GO:0030282(bone mineralization);GO:0046872(metal ion binding)	NA
chr1	22775222	22800242	25021	+	2.88427	7.67057e-32	4.04997e-31	exonic	ENST00000374627	ENSG00000133216	chr1	22710839	22921500	EPHB2	EPH receptor B2 [Source:HGNC Symbol;Acc:HGNC:3393]	GO:0000166(nucleotide binding);GO:0000902(cell morphogenesis);GO:0001525(angiogenesis);GO:0001540(amyloid-beta binding);GO:0001655(urogenital system development);GO:0001933(negative regulation of protein phosphorylation);GO:0004672(protein kinase activity);GO:0004713(protein tyrosine kinase activity);GO:0004714(transmembrane receptor protein tyrosine kinase activity);GO:0005003(ephrin receptor ac…	04360(Axon guidance)
chr1	22863087	22864971	1885	+	1.31955	0.000282458	0.000437824	exonic	ENST00000374627	ENSG00000133216	chr1	22710839	22921500	EPHB2	EPH receptor B2 [Source:HGNC Symbol;Acc:HGNC:3393]	GO:0000166(nucleotide binding);GO:0000902(cell morphogenesis);GO:0001525(angiogenesis);GO:0001540(amyloid-beta binding);GO:0001655(urogenital system development);GO:0001933(negative regulation of protein phosphorylation);GO:0004672(protein kinase activity);GO:0004713(protein tyrosine kinase activity);GO:0004714(transmembrane receptor protein tyrosine kinase activity);GO:0005003(ephrin receptor ac…	04360(Axon guidance)
chr1	22864996	22882542	17547	+	1.6377	1.85009e-05	3.40571e-05	exonic	ENST00000374627	ENSG00000133216	chr1	22710839	22921500	EPHB2	EPH receptor B2 [Source:HGNC Symbol;Acc:HGNC:3393]	GO:0000166(nucleotide binding);GO:0000902(cell morphogenesis);GO:0001525(angiogenesis);GO:0001540(amyloid-beta binding);GO:0001655(urogenital system development);GO:0001933(negative regulation of protein phosphorylation);GO:0004672(protein kinase activity);GO:0004713(protein tyrosine kinase activity);GO:0004714(transmembrane receptor protein tyrosine kinase activity);GO:0005003(ephrin receptor ac…	04360(Axon guidance)
chr1	22910541	22912584	2044	+	1.14226	0.000838448	0.00120777	exonic	ENST00000374627	ENSG00000133216	chr1	22710839	22921500	EPHB2	EPH receptor B2 [Source:HGNC Symbol;Acc:HGNC:3393]	GO:0000166(nucleotide binding);GO:0000902(cell morphogenesis);GO:0001525(angiogenesis);GO:0001540(amyloid-beta binding);GO:0001655(urogenital system development);GO:0001933(negative regulation of protein phosphorylation);GO:0004672(protein kinase activity);GO:0004713(protein tyrosine kinase activity);GO:0004714(transmembrane receptor protein tyrosine kinase activity);GO:0005003(ephrin receptor ac…	04360(Axon guidance)
chr1	22913309	22915209	1901	+	4.52175	0	0	UTR3	ENST00000374627	ENSG00000133216	chr1	22710839	22921500	EPHB2	EPH receptor B2 [Source:HGNC Symbol;Acc:HGNC:3393]	GO:0000166(nucleotide binding);GO:0000902(cell morphogenesis);GO:0001525(angiogenesis);GO:0001540(amyloid-beta binding);GO:0001655(urogenital system development);GO:0001933(negative regulation of protein phosphorylation);GO:0004672(protein kinase activity);GO:0004713(protein tyrosine kinase activity);GO:0004714(transmembrane receptor protein tyrosine kinase activity);GO:0005003(ephrin receptor ac…	04360(Axon guidance)
chr1	23083474	23083689	216	+	1.14972	1.22256e-32	6.54967e-32	UTR3	ENST00000356634	ENSG00000004487	chr1	23019443	23083689	KDM1A	lysine demethylase 1A [Source:HGNC Symbol;Acc:HGNC:29079]	GO:0000122(negative regulation of transcription by RNA polymerase II);GO:0000380(alternative mRNA splicing, via spliceosome);GO:0000784(nuclear chromosome, telomeric region);GO:0000790(nuclear chromatin);GO:0001085(RNA polymerase II transcription factor binding);GO:0002039(p53 binding);GO:0002052(positive regulation of neuroblast proliferation);GO:0003677(DNA binding);GO:0003682(chromatin binding…	04714(Thermogenesis)
chr1	23369021	23369440	420	+	1.31847	0.0300012	0.0330715	ncRNA_exonic	ENST00000335648	ENSG00000249087	chr1	23368997	23371839	ZNF436-AS1	ZNF436 antisense RNA 1 [Source:HGNC Symbol;Acc:HGNC:25122]	NA	NA
chr1	23370540	23370890	351	+	0.892712	0.00929566	0.0112352	ncRNA_exonic	ENST00000335648	ENSG00000249087	chr1	23368997	23371839	ZNF436-AS1	ZNF436 antisense RNA 1 [Source:HGNC Symbol;Acc:HGNC:25122]	NA	NA
chr1	23371215	23371839	625	+	3.37339	2.06375e-30	1.06041e-29	ncRNA_exonic	ENST00000335648	ENSG00000249087	chr1	23368997	23371839	ZNF436-AS1	ZNF436 antisense RNA 1 [Source:HGNC Symbol;Acc:HGNC:25122]	NA	NA
chr1	23694854	23695029	176	+	1.26265	9.13204e-36	5.14901e-35	intronic	ENST00000374550	ENSG00000142676	chr1	23691742	23696835	RPL11	ribosomal protein L11 [Source:HGNC Symbol;Acc:HGNC:10301]	GO:0000027(ribosomal large subunit assembly);GO:0000184(nuclear-transcribed mRNA catabolic process, nonsense-mediated decay);GO:0002181(cytoplasmic translation);GO:0003723(RNA binding);GO:0003735(structural constituent of ribosome);GO:0005515(protein binding);GO:0005634(nucleus);GO:0005654(nucleoplasm);GO:0005730(nucleolus);GO:0005737(cytoplasm);GO:0005829(cytosol);GO:0005840(ribosome);GO:0006364…	03010(Ribosome)
chr1	23749848	23756015	6168	+	3.45715	0	0	exonic	ENST00000418390	ENSG00000011007	chr1	23743155	23762059	ELOA	elongin A [Source:HGNC Symbol;Acc:HGNC:11620]	GO:0003746(translation elongation factor activity);GO:0005515(protein binding);GO:0005615(extracellular space);GO:0005634(nucleus);GO:0005654(nucleoplasm);GO:0006357(regulation of transcription by RNA polymerase II);GO:0006366(transcription by RNA polymerase II);GO:0006368(transcription elongation from RNA polymerase II promoter);GO:0006414(translational elongation);GO:0070449(elongin complex);GO…	NA
chr1	23757032	23760168	3137	+	2.19122	1.49662e-72	1.25993e-71	UTR3	ENST00000418390	ENSG00000011007	chr1	23743155	23762059	ELOA	elongin A [Source:HGNC Symbol;Acc:HGNC:11620]	GO:0003746(translation elongation factor activity);GO:0005515(protein binding);GO:0005615(extracellular space);GO:0005634(nucleus);GO:0005654(nucleoplasm);GO:0006357(regulation of transcription by RNA polymerase II);GO:0006366(transcription by RNA polymerase II);GO:0006368(transcription elongation from RNA polymerase II promoter);GO:0006414(translational elongation);GO:0070449(elongin complex);GO…	NA
chr1	23760243	23760343	101	+	1.33623	0.00140586	0.0019554	UTR3	ENST00000418390	ENSG00000011007	chr1	23743155	23762059	ELOA	elongin A [Source:HGNC Symbol;Acc:HGNC:11620]	GO:0003746(translation elongation factor activity);GO:0005515(protein binding);GO:0005615(extracellular space);GO:0005634(nucleus);GO:0005654(nucleoplasm);GO:0006357(regulation of transcription by RNA polymerase II);GO:0006366(transcription by RNA polymerase II);GO:0006368(transcription elongation from RNA polymerase II promoter);GO:0006414(translational elongation);GO:0070449(elongin complex);GO…	NA
chr1	23760543	23760668	126	+	0.996172	0.000443951	0.000666661	UTR3	ENST00000418390	ENSG00000011007	chr1	23743155	23762059	ELOA	elongin A [Source:HGNC Symbol;Acc:HGNC:11620]	GO:0003746(translation elongation factor activity);GO:0005515(protein binding);GO:0005615(extracellular space);GO:0005634(nucleus);GO:0005654(nucleoplasm);GO:0006357(regulation of transcription by RNA polymerase II);GO:0006366(transcription by RNA polymerase II);GO:0006368(transcription elongation from RNA polymerase II promoter);GO:0006414(translational elongation);GO:0070449(elongin complex);GO…	NA
chr1	23788009	23788232	224	+	1.41805	9.40098e-17	3.44175e-16	UTR3	ENST00000246151	ENSG00000057757	chr1	23778418	23788232	PITHD1	PITH domain containing 1 [Source:HGNC Symbol;Acc:HGNC:25022]	GO:0005634(nucleus);GO:0005737(cytoplasm);GO:0007286(spermatid development);GO:0007341(penetration of zona pellucida);GO:0045654(positive regulation of megakaryocyte differentiation);GO:0045893(positive regulation of transcription, DNA-templated);GO:0061136(regulation of proteasomal protein catabolic process);GO:0061956(penetration of cumulus oophorus);GO:0097598(sperm cytoplasmic droplet)	NA
chr1	23959218	23959914	697	+	2.8811	2.2565e-16	8.15451e-16	UTR5	ENST00000334351	ENSG00000189266	chr1	23956839	23963462	PNRC2	proline rich nuclear receptor coactivator 2 [Source:HGNC Symbol;Acc:HGNC:23158]	GO:0000184(nuclear-transcribed mRNA catabolic process, nonsense-mediated decay);GO:0000932(P-body);GO:0005515(protein binding);GO:0005634(nucleus);GO:0005654(nucleoplasm);GO:0005737(cytoplasm);GO:0005794(Golgi apparatus);GO:0005829(cytosol);GO:0031087(deadenylation-independent decapping of nuclear-transcribed mRNA)	NA
chr1	23961599	23962224	626	+	0.993858	2.16999e-43	1.35401e-42	UTR3	ENST00000334351	ENSG00000189266	chr1	23956839	23963462	PNRC2	proline rich nuclear receptor coactivator 2 [Source:HGNC Symbol;Acc:HGNC:23158]	GO:0000184(nuclear-transcribed mRNA catabolic process, nonsense-mediated decay);GO:0000932(P-body);GO:0005515(protein binding);GO:0005634(nucleus);GO:0005654(nucleoplasm);GO:0005737(cytoplasm);GO:0005794(Golgi apparatus);GO:0005829(cytosol);GO:0031087(deadenylation-independent decapping of nuclear-transcribed mRNA)	NA
chr1	23962849	23963174	326	+	0.974186	4.77797e-14	1.58648e-13	UTR3	ENST00000334351	ENSG00000189266	chr1	23956839	23963462	PNRC2	proline rich nuclear receptor coactivator 2 [Source:HGNC Symbol;Acc:HGNC:23158]	GO:0000184(nuclear-transcribed mRNA catabolic process, nonsense-mediated decay);GO:0000932(P-body);GO:0005515(protein binding);GO:0005634(nucleus);GO:0005654(nucleoplasm);GO:0005737(cytoplasm);GO:0005794(Golgi apparatus);GO:0005829(cytosol);GO:0031087(deadenylation-independent decapping of nuclear-transcribed mRNA)	NA
chr1	24319681	24331528	11848	+	4.80394	3.95767e-06	7.87357e-06	UTR5	ENST00000356046	ENSG00000158055	chr1	24319357	24364482	GRHL3	grainyhead like transcription factor 3 [Source:HGNC Symbol;Acc:HGNC:25839]	GO:0000790(nuclear chromatin);GO:0000978(RNA polymerase II cis-regulatory region sequence-specific DNA binding);GO:0000981(DNA-binding transcription factor activity, RNA polymerase II-specific);GO:0001228(DNA-binding transcription activator activity, RNA polymerase II-specific);GO:0001736(establishment of planar polarity);GO:0001843(neural tube closure);GO:0003677(DNA binding);GO:0003700(DNA-bind…	NA
chr1	24415801	24415901	101	+	1.48032	0.00120688	0.00169662	UTR5	ENST00000003912	ENSG00000001461	chr1	24415802	24472976	NIPAL3	NIPA like domain containing 3 [Source:HGNC Symbol;Acc:HGNC:25233]	GO:0005515(protein binding);GO:0015095(magnesium ion transmembrane transporter activity);GO:0015693(magnesium ion transport);GO:0016020(membrane);GO:0016021(integral component of membrane);GO:1903830(magnesium ion transmembrane transport)	NA
chr1	24419362	24419787	426	+	1.37686	2.16249e-06	4.42435e-06	UTR5	ENST00000003912	ENSG00000001461	chr1	24415802	24472976	NIPAL3	NIPA like domain containing 3 [Source:HGNC Symbol;Acc:HGNC:25233]	GO:0005515(protein binding);GO:0015095(magnesium ion transmembrane transporter activity);GO:0015693(magnesium ion transport);GO:0016020(membrane);GO:0016021(integral component of membrane);GO:1903830(magnesium ion transmembrane transport)	NA
chr1	24433140	24442087	8948	+	1.375	0.00999756	0.0120152	UTR5	ENST00000003912	ENSG00000001461	chr1	24415802	24472976	NIPAL3	NIPA like domain containing 3 [Source:HGNC Symbol;Acc:HGNC:25233]	GO:0005515(protein binding);GO:0015095(magnesium ion transmembrane transporter activity);GO:0015693(magnesium ion transport);GO:0016020(membrane);GO:0016021(integral component of membrane);GO:1903830(magnesium ion transmembrane transport)	NA
chr1	24454686	24458913	4228	+	1.43669	0.000201039	0.000318815	UTR3	ENST00000358028	ENSG00000001461	chr1	24415802	24472976	NIPAL3	NIPA like domain containing 3 [Source:HGNC Symbol;Acc:HGNC:25233]	GO:0005515(protein binding);GO:0015095(magnesium ion transmembrane transporter activity);GO:0015693(magnesium ion transport);GO:0016020(membrane);GO:0016021(integral component of membrane);GO:1903830(magnesium ion transmembrane transport)	NA
chr1	24465873	24466048	176	+	1.18348	0.00152857	0.00211251	UTR3	ENST00000432012	ENSG00000001461	chr1	24415802	24472976	NIPAL3	NIPA like domain containing 3 [Source:HGNC Symbol;Acc:HGNC:25233]	GO:0005515(protein binding);GO:0015095(magnesium ion transmembrane transporter activity);GO:0015693(magnesium ion transport);GO:0016020(membrane);GO:0016021(integral component of membrane);GO:1903830(magnesium ion transmembrane transport)	NA
chr1	24466148	24466248	101	+	1.19087	4.9947e-06	9.83332e-06	UTR3	ENST00000339255	ENSG00000001461	chr1	24415802	24472976	NIPAL3	NIPA like domain containing 3 [Source:HGNC Symbol;Acc:HGNC:25233]	GO:0005515(protein binding);GO:0015095(magnesium ion transmembrane transporter activity);GO:0015693(magnesium ion transport);GO:0016020(membrane);GO:0016021(integral component of membrane);GO:1903830(magnesium ion transmembrane transport)	NA
chr1	24469030	24469130	101	+	0.888717	0.00151303	0.00209332	exonic	ENST00000003912	ENSG00000001461	chr1	24415802	24472976	NIPAL3	NIPA like domain containing 3 [Source:HGNC Symbol;Acc:HGNC:25233]	GO:0005515(protein binding);GO:0015095(magnesium ion transmembrane transporter activity);GO:0015693(magnesium ion transport);GO:0016020(membrane);GO:0016021(integral component of membrane);GO:1903830(magnesium ion transmembrane transport)	NA
chr1	24469330	24469505	176	+	0.705566	0.0212035	0.0240133	UTR3	ENST00000003912	ENSG00000001461	chr1	24415802	24472976	NIPAL3	NIPA like domain containing 3 [Source:HGNC Symbol;Acc:HGNC:25233]	GO:0005515(protein binding);GO:0015095(magnesium ion transmembrane transporter activity);GO:0015693(magnesium ion transport);GO:0016020(membrane);GO:0016021(integral component of membrane);GO:1903830(magnesium ion transmembrane transport)	NA
chr1	24469530	24469630	101	+	1.00692	0.0146284	0.0170637	UTR3	ENST00000003912	ENSG00000001461	chr1	24415802	24472976	NIPAL3	NIPA like domain containing 3 [Source:HGNC Symbol;Acc:HGNC:25233]	GO:0005515(protein binding);GO:0015095(magnesium ion transmembrane transporter activity);GO:0015693(magnesium ion transport);GO:0016020(membrane);GO:0016021(integral component of membrane);GO:1903830(magnesium ion transmembrane transport)	NA
chr1	24470080	24470505	426	+	1.26262	0.00027237	0.000423422	UTR3	ENST00000003912	ENSG00000001461	chr1	24415802	24472976	NIPAL3	NIPA like domain containing 3 [Source:HGNC Symbol;Acc:HGNC:25233]	GO:0005515(protein binding);GO:0015095(magnesium ion transmembrane transporter activity);GO:0015693(magnesium ion transport);GO:0016020(membrane);GO:0016021(integral component of membrane);GO:1903830(magnesium ion transmembrane transport)	NA
chr1	24470530	24470680	151	+	1.39286	0.00259325	0.00345264	UTR3	ENST00000003912	ENSG00000001461	chr1	24415802	24472976	NIPAL3	NIPA like domain containing 3 [Source:HGNC Symbol;Acc:HGNC:25233]	GO:0005515(protein binding);GO:0015095(magnesium ion transmembrane transporter activity);GO:0015693(magnesium ion transport);GO:0016020(membrane);GO:0016021(integral component of membrane);GO:1903830(magnesium ion transmembrane transport)	NA
chr1	24471730	24472080	351	+	0.841612	0.00944285	0.0113948	UTR3	ENST00000003912	ENSG00000001461	chr1	24415802	24472976	NIPAL3	NIPA like domain containing 3 [Source:HGNC Symbol;Acc:HGNC:25233]	GO:0005515(protein binding);GO:0015095(magnesium ion transmembrane transporter activity);GO:0015693(magnesium ion transport);GO:0016020(membrane);GO:0016021(integral component of membrane);GO:1903830(magnesium ion transmembrane transport)	NA
chr1	24531223	24531323	101	+	1.07921	0.00183715	0.0025079	UTR5	ENST00000616511	ENSG00000117602	chr1	24502351	24541040	RCAN3	RCAN family member 3 [Source:HGNC Symbol;Acc:HGNC:3042]	GO:0003676(nucleic acid binding);GO:0003723(RNA binding);GO:0005515(protein binding);GO:0005737(cytoplasm);GO:0008597(calcium-dependent protein serine/threonine phosphatase regulator activity);GO:0009653(anatomical structure morphogenesis);GO:0019722(calcium-mediated signaling);GO:0019902(phosphatase binding);GO:0031013(troponin I binding);GO:0043666(regulation of phosphoprotein phosphatase activ…	NA
chr1	24539402	24539802	401	+	1.09073	0.020165	0.0229244	UTR3	ENST00000374395	ENSG00000117602	chr1	24502351	24541040	RCAN3	RCAN family member 3 [Source:HGNC Symbol;Acc:HGNC:3042]	GO:0003676(nucleic acid binding);GO:0003723(RNA binding);GO:0005515(protein binding);GO:0005737(cytoplasm);GO:0008597(calcium-dependent protein serine/threonine phosphatase regulator activity);GO:0009653(anatomical structure morphogenesis);GO:0019722(calcium-mediated signaling);GO:0019902(phosphatase binding);GO:0031013(troponin I binding);GO:0043666(regulation of phosphoprotein phosphatase activ…	NA
chr1	24540377	24540477	101	+	1.98492	0.00669944	0.00832055	UTR3	ENST00000374395	ENSG00000117602	chr1	24502351	24541040	RCAN3	RCAN family member 3 [Source:HGNC Symbol;Acc:HGNC:3042]	GO:0003676(nucleic acid binding);GO:0003723(RNA binding);GO:0005515(protein binding);GO:0005737(cytoplasm);GO:0008597(calcium-dependent protein serine/threonine phosphatase regulator activity);GO:0009653(anatomical structure morphogenesis);GO:0019722(calcium-mediated signaling);GO:0019902(phosphatase binding);GO:0031013(troponin I binding);GO:0043666(regulation of phosphoprotein phosphatase activ…	NA
chr1	24643693	24647162	3470	+	1.46918	8.27567e-22	3.53081e-21	exonic	ENST00000323848	ENSG00000133226	chr1	24631716	24673281	SRRM1	serine and arginine repetitive matrix 1 [Source:HGNC Symbol;Acc:HGNC:16638]	GO:0000375(RNA splicing, via transesterification reactions);GO:0000398(mRNA splicing, via spliceosome);GO:0003677(DNA binding);GO:0003723(RNA binding);GO:0005515(protein binding);GO:0005634(nucleus);GO:0005654(nucleoplasm);GO:0005681(spliceosomal complex);GO:0005829(cytosol);GO:0006397(mRNA processing);GO:0006405(RNA export from nucleus);GO:0006406(mRNA export from nucleus);GO:0008380(RNA splicin…	03013(RNA transport);03015(mRNA surveillance pathway)
chr1	24650078	24651462	1385	+	0.943976	2.44003e-13	7.86557e-13	exonic	ENST00000323848	ENSG00000133226	chr1	24631716	24673281	SRRM1	serine and arginine repetitive matrix 1 [Source:HGNC Symbol;Acc:HGNC:16638]	GO:0000375(RNA splicing, via transesterification reactions);GO:0000398(mRNA splicing, via spliceosome);GO:0003677(DNA binding);GO:0003723(RNA binding);GO:0005515(protein binding);GO:0005634(nucleus);GO:0005654(nucleoplasm);GO:0005681(spliceosomal complex);GO:0005829(cytosol);GO:0006397(mRNA processing);GO:0006405(RNA export from nucleus);GO:0006406(mRNA export from nucleus);GO:0008380(RNA splicin…	03013(RNA transport);03015(mRNA surveillance pathway)
chr1	24662887	24662987	101	+	1.42352	0.000656321	0.000960032	intronic	ENST00000323848	ENSG00000133226	chr1	24631716	24673281	SRRM1	serine and arginine repetitive matrix 1 [Source:HGNC Symbol;Acc:HGNC:16638]	GO:0000375(RNA splicing, via transesterification reactions);GO:0000398(mRNA splicing, via spliceosome);GO:0003677(DNA binding);GO:0003723(RNA binding);GO:0005515(protein binding);GO:0005634(nucleus);GO:0005654(nucleoplasm);GO:0005681(spliceosomal complex);GO:0005829(cytosol);GO:0006397(mRNA processing);GO:0006405(RNA export from nucleus);GO:0006406(mRNA export from nucleus);GO:0008380(RNA splicin…	03013(RNA transport);03015(mRNA surveillance pathway)
chr1	24669478	24669653	176	+	1.09695	3.23038e-14	1.07936e-13	exonic	ENST00000323848	ENSG00000133226	chr1	24631716	24673281	SRRM1	serine and arginine repetitive matrix 1 [Source:HGNC Symbol;Acc:HGNC:16638]	GO:0000375(RNA splicing, via transesterification reactions);GO:0000398(mRNA splicing, via spliceosome);GO:0003677(DNA binding);GO:0003723(RNA binding);GO:0005515(protein binding);GO:0005634(nucleus);GO:0005654(nucleoplasm);GO:0005681(spliceosomal complex);GO:0005829(cytosol);GO:0006397(mRNA processing);GO:0006405(RNA export from nucleus);GO:0006406(mRNA export from nucleus);GO:0008380(RNA splicin…	03013(RNA transport);03015(mRNA surveillance pathway)
chr1	24669978	24670178	201	+	1.13021	3.24067e-10	8.86919e-10	exonic	ENST00000323848	ENSG00000133226	chr1	24631716	24673281	SRRM1	serine and arginine repetitive matrix 1 [Source:HGNC Symbol;Acc:HGNC:16638]	GO:0000375(RNA splicing, via transesterification reactions);GO:0000398(mRNA splicing, via spliceosome);GO:0003677(DNA binding);GO:0003723(RNA binding);GO:0005515(protein binding);GO:0005634(nucleus);GO:0005654(nucleoplasm);GO:0005681(spliceosomal complex);GO:0005829(cytosol);GO:0006397(mRNA processing);GO:0006405(RNA export from nucleus);GO:0006406(mRNA export from nucleus);GO:0008380(RNA splicin…	03013(RNA transport);03015(mRNA surveillance pathway)
chr1	24672609	24672809	201	+	0.989058	2.88348e-14	9.65524e-14	UTR3	ENST00000323848	ENSG00000133226	chr1	24631716	24673281	SRRM1	serine and arginine repetitive matrix 1 [Source:HGNC Symbol;Acc:HGNC:16638]	GO:0000375(RNA splicing, via transesterification reactions);GO:0000398(mRNA splicing, via spliceosome);GO:0003677(DNA binding);GO:0003723(RNA binding);GO:0005515(protein binding);GO:0005634(nucleus);GO:0005654(nucleoplasm);GO:0005681(spliceosomal complex);GO:0005829(cytosol);GO:0006397(mRNA processing);GO:0006405(RNA export from nucleus);GO:0006406(mRNA export from nucleus);GO:0008380(RNA splicin…	03013(RNA transport);03015(mRNA surveillance pathway)
chr1	24672834	24673281	448	+	1.22407	1.99366e-28	9.85822e-28	UTR3	ENST00000323848	ENSG00000133226	chr1	24631716	24673281	SRRM1	serine and arginine repetitive matrix 1 [Source:HGNC Symbol;Acc:HGNC:16638]	GO:0000375(RNA splicing, via transesterification reactions);GO:0000398(mRNA splicing, via spliceosome);GO:0003677(DNA binding);GO:0003723(RNA binding);GO:0005515(protein binding);GO:0005634(nucleus);GO:0005654(nucleoplasm);GO:0005681(spliceosomal complex);GO:0005829(cytosol);GO:0006397(mRNA processing);GO:0006405(RNA export from nucleus);GO:0006406(mRNA export from nucleus);GO:0008380(RNA splicin…	03013(RNA transport);03015(mRNA surveillance pathway)
chr1	24745431	24797935	52505	+	1.47929	6.78257e-10	1.81953e-09	UTR5	ENST00000374379	ENSG00000169504	chr1	24745382	24844321	CLIC4	chloride intracellular channel 4 [Source:HGNC Symbol;Acc:HGNC:13518]	GO:0001525(angiogenesis);GO:0001886(endothelial cell morphogenesis);GO:0005244(voltage-gated ion channel activity);GO:0005254(chloride channel activity);GO:0005515(protein binding);GO:0005622(intracellular);GO:0005634(nucleus);GO:0005737(cytoplasm);GO:0005739(mitochondrion);GO:0005813(centrosome);GO:0005815(microtubule organizing center);GO:0005829(cytosol);GO:0005856(cytoskeleton);GO:0005886(pla…	NA
chr1	24841879	24842104	226	+	0.761594	3.66886e-05	6.50183e-05	UTR3	ENST00000374379	ENSG00000169504	chr1	24745382	24844321	CLIC4	chloride intracellular channel 4 [Source:HGNC Symbol;Acc:HGNC:13518]	GO:0001525(angiogenesis);GO:0001886(endothelial cell morphogenesis);GO:0005244(voltage-gated ion channel activity);GO:0005254(chloride channel activity);GO:0005515(protein binding);GO:0005622(intracellular);GO:0005634(nucleus);GO:0005737(cytoplasm);GO:0005739(mitochondrion);GO:0005813(centrosome);GO:0005815(microtubule organizing center);GO:0005829(cytosol);GO:0005856(cytoskeleton);GO:0005886(pla…	NA
chr1	24843529	24843879	351	+	1.5955	5.60693e-16	1.99538e-15	UTR3	ENST00000374379	ENSG00000169504	chr1	24745382	24844321	CLIC4	chloride intracellular channel 4 [Source:HGNC Symbol;Acc:HGNC:13518]	GO:0001525(angiogenesis);GO:0001886(endothelial cell morphogenesis);GO:0005244(voltage-gated ion channel activity);GO:0005254(chloride channel activity);GO:0005515(protein binding);GO:0005622(intracellular);GO:0005634(nucleus);GO:0005737(cytoplasm);GO:0005739(mitochondrion);GO:0005813(centrosome);GO:0005815(microtubule organizing center);GO:0005829(cytosol);GO:0005856(cytoskeleton);GO:0005886(pla…	NA
chr1	24843904	24844321	418	+	1.80761	6.15633e-24	2.78198e-23	UTR3	ENST00000374379	ENSG00000169504	chr1	24745382	24844321	CLIC4	chloride intracellular channel 4 [Source:HGNC Symbol;Acc:HGNC:13518]	GO:0001525(angiogenesis);GO:0001886(endothelial cell morphogenesis);GO:0005244(voltage-gated ion channel activity);GO:0005254(chloride channel activity);GO:0005515(protein binding);GO:0005622(intracellular);GO:0005634(nucleus);GO:0005737(cytoplasm);GO:0005739(mitochondrion);GO:0005813(centrosome);GO:0005815(microtubule organizing center);GO:0005829(cytosol);GO:0005856(cytoskeleton);GO:0005886(pla…	NA
chr1	25340525	25342762	2238	+	1.03136	0.000108006	0.000178596	exonic	ENST00000374358	ENSG00000183726	chr1	25338317	25362361	TMEM50A	transmembrane protein 50A [Source:HGNC Symbol;Acc:HGNC:30590]	GO:0005515(protein binding);GO:0005737(cytoplasm);GO:0005783(endoplasmic reticulum);GO:0016020(membrane);GO:0016021(integral component of membrane);GO:0032511(late endosome to vacuole transport via multivesicular body sorting pathway);GO:0043025(neuronal cell body);GO:0097386(glial cell projection)	NA
chr1	25342862	25351689	8828	+	0.789334	9.14996e-10	2.43742e-09	exonic	ENST00000374358	ENSG00000183726	chr1	25338317	25362361	TMEM50A	transmembrane protein 50A [Source:HGNC Symbol;Acc:HGNC:30590]	GO:0005515(protein binding);GO:0005737(cytoplasm);GO:0005783(endoplasmic reticulum);GO:0016020(membrane);GO:0016021(integral component of membrane);GO:0032511(late endosome to vacuole transport via multivesicular body sorting pathway);GO:0043025(neuronal cell body);GO:0097386(glial cell projection)	NA
chr1	25361076	25362361	1286	+	1.825	3.5822e-62	2.75519e-61	UTR3	ENST00000374358	ENSG00000183726	chr1	25338317	25362361	TMEM50A	transmembrane protein 50A [Source:HGNC Symbol;Acc:HGNC:30590]	GO:0005515(protein binding);GO:0005737(cytoplasm);GO:0005783(endoplasmic reticulum);GO:0016020(membrane);GO:0016021(integral component of membrane);GO:0032511(late endosome to vacuole transport via multivesicular body sorting pathway);GO:0043025(neuronal cell body);GO:0097386(glial cell projection)	NA
chr1	25456738	25499830	43093	+	2.61174	7.10472e-146	9.48947e-145	UTR3	ENST00000374343	ENSG00000204178	chr1	25430858	25500209	MACO1	macoilin 1 [Source:HGNC Symbol;Acc:HGNC:25572]	GO:0003674(molecular_function);GO:0005515(protein binding);GO:0005634(nucleus);GO:0005783(endoplasmic reticulum);GO:0005789(endoplasmic reticulum membrane);GO:0006935(chemotaxis);GO:0007420(brain development);GO:0008017(microtubule binding);GO:0016020(membrane);GO:0016021(integral component of membrane);GO:0023041(neuronal signal transduction);GO:0030424(axon);GO:0030867(rough endoplasmic reticul…	NA
chr1	25563750	25563925	176	+	1.54228	0.0020091	0.00272512	exonic	ENST00000374338	ENSG00000157978	chr1	25543606	25568886	LDLRAP1	low density lipoprotein receptor adaptor protein 1 [Source:HGNC Symbol;Acc:HGNC:18640]	GO:0001540(amyloid-beta binding);GO:0001784(phosphotyrosine residue binding);GO:0005515(protein binding);GO:0005546(phosphatidylinositol-4,5-bisphosphate binding);GO:0005737(cytoplasm);GO:0005769(early endosome);GO:0005829(cytosol);GO:0005883(neurofilament);GO:0005886(plasma membrane);GO:0006629(lipid metabolic process);GO:0006897(endocytosis);GO:0006898(receptor-mediated endocytosis);GO:0008202(…	04144(Endocytosis);04979(Cholesterol metabolism)
chr1	25565025	25568340	3316	+	2.86352	6.80348e-142	8.92143e-141	UTR3	ENST00000374338	ENSG00000157978	chr1	25543606	25568886	LDLRAP1	low density lipoprotein receptor adaptor protein 1 [Source:HGNC Symbol;Acc:HGNC:18640]	GO:0001540(amyloid-beta binding);GO:0001784(phosphotyrosine residue binding);GO:0005515(protein binding);GO:0005546(phosphatidylinositol-4,5-bisphosphate binding);GO:0005737(cytoplasm);GO:0005769(early endosome);GO:0005829(cytosol);GO:0005883(neurofilament);GO:0005886(plasma membrane);GO:0006629(lipid metabolic process);GO:0006897(endocytosis);GO:0006898(receptor-mediated endocytosis);GO:0008202(…	04144(Endocytosis);04979(Cholesterol metabolism)
chr1	25590173	25590348	176	+	1.91824	0.00690862	0.00855444	ncRNA_exonic	ENST00000412797	ENSG00000225643	chr1	25581478	25590356	AL606491	novel transcript	NA	NA
chr1	25800275	25802109	1835	+	1.07171	9.64273e-05	0.000160728	exonic	ENST00000354177	ENSG00000162430	chr1	25800176	25818221	SELENON	selenoprotein N [Source:HGNC Symbol;Acc:HGNC:15999]	GO:0005509(calcium ion binding);GO:0005515(protein binding);GO:0005783(endoplasmic reticulum);GO:0005789(endoplasmic reticulum membrane);GO:0016020(membrane);GO:0016491(oxidoreductase activity);GO:0048741(skeletal muscle fiber development);GO:0055074(calcium ion homeostasis);GO:0055114(oxidation-reduction process);GO:0060314(regulation of ryanodine-sensitive calcium-release channel activity);GO:1…	NA
chr1	25815811	25816311	501	+	1.56541	3.35532e-46	2.17341e-45	UTR3	ENST00000354177	ENSG00000162430	chr1	25800176	25818221	SELENON	selenoprotein N [Source:HGNC Symbol;Acc:HGNC:15999]	GO:0005509(calcium ion binding);GO:0005515(protein binding);GO:0005783(endoplasmic reticulum);GO:0005789(endoplasmic reticulum membrane);GO:0016020(membrane);GO:0016491(oxidoreductase activity);GO:0048741(skeletal muscle fiber development);GO:0055074(calcium ion homeostasis);GO:0055114(oxidation-reduction process);GO:0060314(regulation of ryanodine-sensitive calcium-release channel activity);GO:1…	NA
chr1	25816961	25817111	151	+	1.05203	4.14676e-08	9.85775e-08	UTR3	ENST00000354177	ENSG00000162430	chr1	25800176	25818221	SELENON	selenoprotein N [Source:HGNC Symbol;Acc:HGNC:15999]	GO:0005509(calcium ion binding);GO:0005515(protein binding);GO:0005783(endoplasmic reticulum);GO:0005789(endoplasmic reticulum membrane);GO:0016020(membrane);GO:0016491(oxidoreductase activity);GO:0048741(skeletal muscle fiber development);GO:0055074(calcium ion homeostasis);GO:0055114(oxidation-reduction process);GO:0060314(regulation of ryanodine-sensitive calcium-release channel activity);GO:1…	NA
chr1	25821611	25821711	101	+	1.71733	0.000265639	0.000413688	UTR5	ENST00000466284	ENSG00000117640	chr1	25818640	25832942	MTFR1L	mitochondrial fission regulator 1 like [Source:HGNC Symbol;Acc:HGNC:28836]	GO:0000266(mitochondrial fission);GO:0005515(protein binding);GO:0005739(mitochondrion);GO:0009060(aerobic respiration)	NA
chr1	25825900	25826150	251	+	1.52283	0.00572399	0.00718639	intronic	ENST00000374300	ENSG00000117640	chr1	25818640	25832942	MTFR1L	mitochondrial fission regulator 1 like [Source:HGNC Symbol;Acc:HGNC:28836]	GO:0000266(mitochondrial fission);GO:0005515(protein binding);GO:0005739(mitochondrion);GO:0009060(aerobic respiration)	NA
chr1	25826650	25832942	6293	+	2.5934	7.33538e-141	9.56792e-140	UTR3	ENST00000464008	ENSG00000117640	chr1	25818640	25832942	MTFR1L	mitochondrial fission regulator 1 like [Source:HGNC Symbol;Acc:HGNC:28836]	GO:0000266(mitochondrial fission);GO:0005515(protein binding);GO:0005739(mitochondrion);GO:0009060(aerobic respiration)	NA
chr1	25859712	25863420	3709	+	4.09597	2.22062e-107	2.37822e-106	ncRNA_exonic	ENST00000455431	ENSG00000236528	chr1	25859613	25863420	AL033528	novel transcript	NA	NA
chr1	26112636	26123945	11310	+	4.74505	0	0	UTR3	ENST00000374269	ENSG00000175087	chr1	26111165	26125555	PDIK1L	PDLIM1 interacting kinase 1 like [Source:HGNC Symbol;Acc:HGNC:18981]	GO:0000166(nucleotide binding);GO:0004672(protein kinase activity);GO:0004674(protein serine/threonine kinase activity);GO:0005515(protein binding);GO:0005524(ATP binding);GO:0005634(nucleus);GO:0005654(nucleoplasm);GO:0006468(protein phosphorylation);GO:0016301(kinase activity);GO:0016310(phosphorylation);GO:0016740(transferase activity);GO:0051321(meiotic cell cycle)	NA
chr1	26124245	26124845	601	+	1.6376	7.0534e-05	0.000120056	UTR3	ENST00000374269	ENSG00000175087	chr1	26111165	26125555	PDIK1L	PDLIM1 interacting kinase 1 like [Source:HGNC Symbol;Acc:HGNC:18981]	GO:0000166(nucleotide binding);GO:0004672(protein kinase activity);GO:0004674(protein serine/threonine kinase activity);GO:0005515(protein binding);GO:0005524(ATP binding);GO:0005634(nucleus);GO:0005654(nucleoplasm);GO:0006468(protein phosphorylation);GO:0016301(kinase activity);GO:0016310(phosphorylation);GO:0016740(transferase activity);GO:0051321(meiotic cell cycle)	NA
chr1	26125370	26125470	101	+	1.21804	0.00965874	0.0116337	UTR3	ENST00000374269	ENSG00000175087	chr1	26111165	26125555	PDIK1L	PDLIM1 interacting kinase 1 like [Source:HGNC Symbol;Acc:HGNC:18981]	GO:0000166(nucleotide binding);GO:0004672(protein kinase activity);GO:0004674(protein serine/threonine kinase activity);GO:0005515(protein binding);GO:0005524(ATP binding);GO:0005634(nucleus);GO:0005654(nucleoplasm);GO:0006468(protein phosphorylation);GO:0016301(kinase activity);GO:0016310(phosphorylation);GO:0016740(transferase activity);GO:0051321(meiotic cell cycle)	NA
chr1	26162388	26162713	326	+	4.35136	3.30395e-05	5.88908e-05	UTR3	ENST00000374268	ENSG00000197245	chr1	26159079	26163962	FAM110D	family with sequence similarity 110 member D [Source:HGNC Symbol;Acc:HGNC:25860]	NA	NA
chr1	26170466	26170866	401	+	3.00569	1.13593e-166	1.66727e-165	UTR3	ENST00000270812	ENSG00000142684	chr1	26169908	26170873	ZNF593	zinc finger protein 593 [Source:HGNC Symbol;Acc:HGNC:30943]	GO:0000055(ribosomal large subunit export from nucleus);GO:0003676(nucleic acid binding);GO:0003677(DNA binding);GO:0005515(protein binding);GO:0005634(nucleus);GO:0005654(nucleoplasm);GO:0005730(nucleolus);GO:0008270(zinc ion binding);GO:0030687(preribosome, large subunit precursor);GO:0043023(ribosomal large subunit binding);GO:0045944(positive regulation of transcription by RNA polymerase II);…	NA
chr1	26181005	26181608	604	+	1.78333	0.00356935	0.0046439	intronic	ENST00000361530	ENSG00000142675	chr1	26177484	26189884	CNKSR1	connector enhancer of kinase suppressor of Ras 1 [Source:HGNC Symbol;Acc:HGNC:19700]	GO:0005515(protein binding);GO:0005737(cytoplasm);GO:0005886(plasma membrane);GO:0005911(cell-cell junction);GO:0005938(cell cortex);GO:0007169(transmembrane receptor protein tyrosine kinase signaling pathway);GO:0007265(Ras protein signal transduction);GO:0007266(Rho protein signal transduction);GO:0016020(membrane);GO:0016301(kinase activity);GO:0016310(phosphorylation);GO:0030674(protein-macro…	NA
chr1	26189749	26189884	136	+	1.00018	0.0012435	0.00174426	UTR3	ENST00000361530	ENSG00000142675	chr1	26177484	26189884	CNKSR1	connector enhancer of kinase suppressor of Ras 1 [Source:HGNC Symbol;Acc:HGNC:19700]	GO:0005515(protein binding);GO:0005737(cytoplasm);GO:0005886(plasma membrane);GO:0005911(cell-cell junction);GO:0005938(cell cortex);GO:0007169(transmembrane receptor protein tyrosine kinase signaling pathway);GO:0007265(Ras protein signal transduction);GO:0007266(Rho protein signal transduction);GO:0016020(membrane);GO:0016301(kinase activity);GO:0016310(phosphorylation);GO:0030674(protein-macro…	NA
chr1	26255374	26257655	2282	+	0.899796	1.66579e-08	4.07112e-08	exonic	ENST00000252992	ENSG00000130695	chr1	26234200	26278808	CEP85	centrosomal protein 85 [Source:HGNC Symbol;Acc:HGNC:25309]	GO:0000242(pericentriolar material);GO:0000922(spindle pole);GO:0005515(protein binding);GO:0005634(nucleus);GO:0005730(nucleolus);GO:0005737(cytoplasm);GO:0005794(Golgi apparatus);GO:0005813(centrosome);GO:0005815(microtubule organizing center);GO:0005829(cytosol);GO:0005856(cytoskeleton);GO:0006469(negative regulation of protein kinase activity);GO:0007059(chromosome segregation);GO:0046602(reg…	NA
chr1	26271883	26272233	351	+	0.933345	0.00693229	0.00858011	exonic	ENST00000252992	ENSG00000130695	chr1	26234200	26278808	CEP85	centrosomal protein 85 [Source:HGNC Symbol;Acc:HGNC:25309]	GO:0000242(pericentriolar material);GO:0000922(spindle pole);GO:0005515(protein binding);GO:0005634(nucleus);GO:0005730(nucleolus);GO:0005737(cytoplasm);GO:0005794(Golgi apparatus);GO:0005813(centrosome);GO:0005815(microtubule organizing center);GO:0005829(cytosol);GO:0005856(cytoskeleton);GO:0006469(negative regulation of protein kinase activity);GO:0007059(chromosome segregation);GO:0046602(reg…	NA
chr1	26277338	26277488	151	+	0.941492	1.45809e-07	3.31952e-07	UTR3	ENST00000252992	ENSG00000130695	chr1	26234200	26278808	CEP85	centrosomal protein 85 [Source:HGNC Symbol;Acc:HGNC:25309]	GO:0000242(pericentriolar material);GO:0000922(spindle pole);GO:0005515(protein binding);GO:0005634(nucleus);GO:0005730(nucleolus);GO:0005737(cytoplasm);GO:0005794(Golgi apparatus);GO:0005813(centrosome);GO:0005815(microtubule organizing center);GO:0005829(cytosol);GO:0005856(cytoskeleton);GO:0006469(negative regulation of protein kinase activity);GO:0007059(chromosome segregation);GO:0046602(reg…	NA
chr1	26280796	26280971	176	+	1.4617	3.35622e-09	8.61264e-09	exonic	ENST00000270792	ENSG00000142669	chr1	26280086	26281522	SH3BGRL3	SH3 domain binding glutamate rich protein like 3 [Source:HGNC Symbol;Acc:HGNC:15568]	GO:0005515(protein binding);GO:0005634(nucleus);GO:0005737(cytoplasm);GO:0009055(electron transfer activity);GO:0015035(protein disulfide oxidoreductase activity);GO:0016604(nuclear body);GO:0022900(electron transport chain);GO:0045454(cell redox homeostasis);GO:0055114(oxidation-reduction process);GO:0070062(extracellular exosome)	NA
chr1	26432381	26432758	378	+	3.45764	1.06373e-06	2.24412e-06	UTR5	ENST00000436153	ENSG00000117682	chr1	26432282	26471306	DHDDS	dehydrodolichyl diphosphate synthase subunit [Source:HGNC Symbol;Acc:HGNC:20603]	GO:0002094(polyprenyltransferase activity);GO:0005515(protein binding);GO:0005783(endoplasmic reticulum);GO:0005789(endoplasmic reticulum membrane);GO:0006486(protein glycosylation);GO:0006489(dolichyl diphosphate biosynthetic process);GO:0006629(lipid metabolic process);GO:0016020(membrane);GO:0016094(polyprenol biosynthetic process);GO:0016740(transferase activity);GO:0016765(transferase activi…	00900(Terpenoid backbone biosynthesis)
chr1	26432783	26432933	151	+	3.19796	7.33859e-05	0.000124578	UTR5	ENST00000236342	ENSG00000117682	chr1	26432282	26471306	DHDDS	dehydrodolichyl diphosphate synthase subunit [Source:HGNC Symbol;Acc:HGNC:20603]	GO:0002094(polyprenyltransferase activity);GO:0005515(protein binding);GO:0005783(endoplasmic reticulum);GO:0005789(endoplasmic reticulum membrane);GO:0006486(protein glycosylation);GO:0006489(dolichyl diphosphate biosynthetic process);GO:0006629(lipid metabolic process);GO:0016020(membrane);GO:0016094(polyprenol biosynthetic process);GO:0016740(transferase activity);GO:0016765(transferase activi…	00900(Terpenoid backbone biosynthesis)
chr1	26432958	26438442	5485	+	3.17085	5.51275e-12	1.66803e-11	exonic	ENST00000236342	ENSG00000117682	chr1	26432282	26471306	DHDDS	dehydrodolichyl diphosphate synthase subunit [Source:HGNC Symbol;Acc:HGNC:20603]	GO:0002094(polyprenyltransferase activity);GO:0005515(protein binding);GO:0005783(endoplasmic reticulum);GO:0005789(endoplasmic reticulum membrane);GO:0006486(protein glycosylation);GO:0006489(dolichyl diphosphate biosynthetic process);GO:0006629(lipid metabolic process);GO:0016020(membrane);GO:0016094(polyprenol biosynthetic process);GO:0016740(transferase activity);GO:0016765(transferase activi…	00900(Terpenoid backbone biosynthesis)
chr1	26438592	26442915	4324	+	1.18823	0.00297566	0.00392434	exonic	ENST00000236342	ENSG00000117682	chr1	26432282	26471306	DHDDS	dehydrodolichyl diphosphate synthase subunit [Source:HGNC Symbol;Acc:HGNC:20603]	GO:0002094(polyprenyltransferase activity);GO:0005515(protein binding);GO:0005783(endoplasmic reticulum);GO:0005789(endoplasmic reticulum membrane);GO:0006486(protein glycosylation);GO:0006489(dolichyl diphosphate biosynthetic process);GO:0006629(lipid metabolic process);GO:0016020(membrane);GO:0016094(polyprenol biosynthetic process);GO:0016740(transferase activity);GO:0016765(transferase activi…	00900(Terpenoid backbone biosynthesis)
chr1	26447651	26447751	101	+	1.26637	0.00443485	0.00568515	UTR3	ENST00000434391	ENSG00000117682	chr1	26432282	26471306	DHDDS	dehydrodolichyl diphosphate synthase subunit [Source:HGNC Symbol;Acc:HGNC:20603]	GO:0002094(polyprenyltransferase activity);GO:0005515(protein binding);GO:0005783(endoplasmic reticulum);GO:0005789(endoplasmic reticulum membrane);GO:0006486(protein glycosylation);GO:0006489(dolichyl diphosphate biosynthetic process);GO:0006629(lipid metabolic process);GO:0016020(membrane);GO:0016094(polyprenol biosynthetic process);GO:0016740(transferase activity);GO:0016765(transferase activi…	00900(Terpenoid backbone biosynthesis)
chr1	26447951	26448051	101	+	1.53821	0.019694	0.0224392	UTR3	ENST00000374185	ENSG00000117682	chr1	26432282	26471306	DHDDS	dehydrodolichyl diphosphate synthase subunit [Source:HGNC Symbol;Acc:HGNC:20603]	GO:0002094(polyprenyltransferase activity);GO:0005515(protein binding);GO:0005783(endoplasmic reticulum);GO:0005789(endoplasmic reticulum membrane);GO:0006486(protein glycosylation);GO:0006489(dolichyl diphosphate biosynthetic process);GO:0006629(lipid metabolic process);GO:0016020(membrane);GO:0016094(polyprenol biosynthetic process);GO:0016740(transferase activity);GO:0016765(transferase activi…	00900(Terpenoid backbone biosynthesis)
chr1	26448405	26469823	21419	+	2.24456	2.27254e-43	1.41725e-42	UTR3	ENST00000434391	ENSG00000117682	chr1	26432282	26471306	DHDDS	dehydrodolichyl diphosphate synthase subunit [Source:HGNC Symbol;Acc:HGNC:20603]	GO:0002094(polyprenyltransferase activity);GO:0005515(protein binding);GO:0005783(endoplasmic reticulum);GO:0005789(endoplasmic reticulum membrane);GO:0006486(protein glycosylation);GO:0006489(dolichyl diphosphate biosynthetic process);GO:0006629(lipid metabolic process);GO:0016020(membrane);GO:0016094(polyprenol biosynthetic process);GO:0016740(transferase activity);GO:0016765(transferase activi…	00900(Terpenoid backbone biosynthesis)
chr1	26471023	26471298	276	+	1.3901	6.15196e-07	1.32671e-06	UTR3	ENST00000236342	ENSG00000117682	chr1	26432282	26471306	DHDDS	dehydrodolichyl diphosphate synthase subunit [Source:HGNC Symbol;Acc:HGNC:20603]	GO:0002094(polyprenyltransferase activity);GO:0005515(protein binding);GO:0005783(endoplasmic reticulum);GO:0005789(endoplasmic reticulum membrane);GO:0006486(protein glycosylation);GO:0006489(dolichyl diphosphate biosynthetic process);GO:0006629(lipid metabolic process);GO:0016020(membrane);GO:0016094(polyprenol biosynthetic process);GO:0016740(transferase activity);GO:0016765(transferase activi…	00900(Terpenoid backbone biosynthesis)
chr1	26472439	26473317	879	+	1.34265	5.85435e-06	1.14395e-05	UTR5	ENST00000361427	ENSG00000198830	chr1	26472440	26476642	HMGN2	high mobility group nucleosomal binding domain 2 [Source:HGNC Symbol;Acc:HGNC:4986]	GO:0000785(chromatin);GO:0003677(DNA binding);GO:0003723(RNA binding);GO:0005515(protein binding);GO:0005615(extracellular space);GO:0005634(nucleus);GO:0005737(cytoplasm);GO:0031492(nucleosomal DNA binding);GO:0031640(killing of cells of other organism);GO:0061844(antimicrobial humoral immune response mediated by antimicrobial peptide)	NA
chr1	26473517	26473917	401	+	1.13455	2.68961e-15	9.35103e-15	exonic	ENST00000361427	ENSG00000198830	chr1	26472440	26476642	HMGN2	high mobility group nucleosomal binding domain 2 [Source:HGNC Symbol;Acc:HGNC:4986]	GO:0000785(chromatin);GO:0003677(DNA binding);GO:0003723(RNA binding);GO:0005515(protein binding);GO:0005615(extracellular space);GO:0005634(nucleus);GO:0005737(cytoplasm);GO:0031492(nucleosomal DNA binding);GO:0031640(killing of cells of other organism);GO:0061844(antimicrobial humoral immune response mediated by antimicrobial peptide)	NA
chr1	26474928	26475528	601	+	1.22614	6.71424e-146	8.97304e-145	UTR3	ENST00000361427	ENSG00000198830	chr1	26472440	26476642	HMGN2	high mobility group nucleosomal binding domain 2 [Source:HGNC Symbol;Acc:HGNC:4986]	GO:0000785(chromatin);GO:0003677(DNA binding);GO:0003723(RNA binding);GO:0005515(protein binding);GO:0005615(extracellular space);GO:0005634(nucleus);GO:0005737(cytoplasm);GO:0031492(nucleosomal DNA binding);GO:0031640(killing of cells of other organism);GO:0061844(antimicrobial humoral immune response mediated by antimicrobial peptide)	NA
chr1	26476453	26476642	190	+	2.025	0.0102244	0.0122717	UTR3	ENST00000361427	ENSG00000198830	chr1	26472440	26476642	HMGN2	high mobility group nucleosomal binding domain 2 [Source:HGNC Symbol;Acc:HGNC:4986]	GO:0000785(chromatin);GO:0003677(DNA binding);GO:0003723(RNA binding);GO:0005515(protein binding);GO:0005615(extracellular space);GO:0005634(nucleus);GO:0005737(cytoplasm);GO:0031492(nucleosomal DNA binding);GO:0031640(killing of cells of other organism);GO:0061844(antimicrobial humoral immune response mediated by antimicrobial peptide)	NA
chr1	26531261	26544117	12857	+	2.20893	0.00151345	0.00209372	UTR3	ENST00000525525	ENSG00000117676	chr1	26529761	26575030	RPS6KA1	ribosomal protein S6 kinase A1 [Source:HGNC Symbol;Acc:HGNC:10430]	GO:0000166(nucleotide binding);GO:0000287(magnesium ion binding);GO:0004672(protein kinase activity);GO:0004674(protein serine/threonine kinase activity);GO:0004711(ribosomal protein S6 kinase activity);GO:0004712(protein serine/threonine/tyrosine kinase activity);GO:0005515(protein binding);GO:0005524(ATP binding);GO:0005634(nucleus);GO:0005654(nucleoplasm);GO:0005737(cytoplasm);GO:0005829(cytos…	04010(MAPK signaling pathway);04114(Oocyte meiosis);04150(mTOR signaling pathway);04714(Thermogenesis);04720(Long-term potentiation);04722(Neurotrophin signaling pathway);04914(Progesterone-mediated oocyte maturation);04931(Insulin resistance)
chr1	26574221	26575021	801	+	2.52199	2.7935e-132	3.47778e-131	UTR3	ENST00000374163	ENSG00000117676	chr1	26529761	26575030	RPS6KA1	ribosomal protein S6 kinase A1 [Source:HGNC Symbol;Acc:HGNC:10430]	GO:0000166(nucleotide binding);GO:0000287(magnesium ion binding);GO:0004672(protein kinase activity);GO:0004674(protein serine/threonine kinase activity);GO:0004711(ribosomal protein S6 kinase activity);GO:0004712(protein serine/threonine/tyrosine kinase activity);GO:0005515(protein binding);GO:0005524(ATP binding);GO:0005634(nucleus);GO:0005654(nucleoplasm);GO:0005737(cytoplasm);GO:0005829(cytos…	04010(MAPK signaling pathway);04114(Oocyte meiosis);04150(mTOR signaling pathway);04714(Thermogenesis);04720(Long-term potentiation);04722(Neurotrophin signaling pathway);04914(Progesterone-mediated oocyte maturation);04931(Insulin resistance)
chr1	26693235	26693485	251	+	4.31836	6.18409e-07	1.33303e-06	UTR5	ENST00000430799	ENSG00000117713	chr1	26693236	26782104	ARID1A	AT-rich interaction domain 1A [Source:HGNC Symbol;Acc:HGNC:11110]	GO:0000122(negative regulation of transcription by RNA polymerase II);GO:0000790(nuclear chromatin);GO:0001704(formation of primary germ layer);GO:0001843(neural tube closure);GO:0003205(cardiac chamber development);GO:0003408(optic cup formation involved in camera-type eye development);GO:0003677(DNA binding);GO:0003713(transcription coactivator activity);GO:0005515(protein binding);GO:0005634(n…	04714(Thermogenesis);05225(Hepatocellular carcinoma)
chr1	26696032	26727849	31818	+	4.4937	3.93006e-69	3.21531e-68	UTR5	ENST00000524572	ENSG00000117713	chr1	26693236	26782104	ARID1A	AT-rich interaction domain 1A [Source:HGNC Symbol;Acc:HGNC:11110]	GO:0000122(negative regulation of transcription by RNA polymerase II);GO:0000790(nuclear chromatin);GO:0001704(formation of primary germ layer);GO:0001843(neural tube closure);GO:0003205(cardiac chamber development);GO:0003408(optic cup formation involved in camera-type eye development);GO:0003677(DNA binding);GO:0003713(transcription coactivator activity);GO:0005515(protein binding);GO:0005634(n…	04714(Thermogenesis);05225(Hepatocellular carcinoma)
chr1	26729587	26753205	23619	+	1.51058	5.85677e-14	1.93684e-13	exonic	ENST00000324856	ENSG00000117713	chr1	26693236	26782104	ARID1A	AT-rich interaction domain 1A [Source:HGNC Symbol;Acc:HGNC:11110]	GO:0000122(negative regulation of transcription by RNA polymerase II);GO:0000790(nuclear chromatin);GO:0001704(formation of primary germ layer);GO:0001843(neural tube closure);GO:0003205(cardiac chamber development);GO:0003408(optic cup formation involved in camera-type eye development);GO:0003677(DNA binding);GO:0003713(transcription coactivator activity);GO:0005515(protein binding);GO:0005634(n…	04714(Thermogenesis);05225(Hepatocellular carcinoma)
chr1	26753230	26760944	7715	+	1.20878	0.0038787	0.00501901	exonic	ENST00000324856	ENSG00000117713	chr1	26693236	26782104	ARID1A	AT-rich interaction domain 1A [Source:HGNC Symbol;Acc:HGNC:11110]	GO:0000122(negative regulation of transcription by RNA polymerase II);GO:0000790(nuclear chromatin);GO:0001704(formation of primary germ layer);GO:0001843(neural tube closure);GO:0003205(cardiac chamber development);GO:0003408(optic cup formation involved in camera-type eye development);GO:0003677(DNA binding);GO:0003713(transcription coactivator activity);GO:0005515(protein binding);GO:0005634(n…	04714(Thermogenesis);05225(Hepatocellular carcinoma)
chr1	26773891	26774658	768	+	1.05359	2.24521e-06	4.58578e-06	exonic	ENST00000324856	ENSG00000117713	chr1	26693236	26782104	ARID1A	AT-rich interaction domain 1A [Source:HGNC Symbol;Acc:HGNC:11110]	GO:0000122(negative regulation of transcription by RNA polymerase II);GO:0000790(nuclear chromatin);GO:0001704(formation of primary germ layer);GO:0001843(neural tube closure);GO:0003205(cardiac chamber development);GO:0003408(optic cup formation involved in camera-type eye development);GO:0003677(DNA binding);GO:0003713(transcription coactivator activity);GO:0005515(protein binding);GO:0005634(n…	04714(Thermogenesis);05225(Hepatocellular carcinoma)
chr1	26774758	26775158	401	+	1.21382	1.94059e-09	5.06101e-09	exonic	ENST00000324856	ENSG00000117713	chr1	26693236	26782104	ARID1A	AT-rich interaction domain 1A [Source:HGNC Symbol;Acc:HGNC:11110]	GO:0000122(negative regulation of transcription by RNA polymerase II);GO:0000790(nuclear chromatin);GO:0001704(formation of primary germ layer);GO:0001843(neural tube closure);GO:0003205(cardiac chamber development);GO:0003408(optic cup formation involved in camera-type eye development);GO:0003677(DNA binding);GO:0003713(transcription coactivator activity);GO:0005515(protein binding);GO:0005634(n…	04714(Thermogenesis);05225(Hepatocellular carcinoma)
chr1	26778315	26781515	3201	+	4.16987	0	0	UTR3	ENST00000466382	ENSG00000117713	chr1	26693236	26782104	ARID1A	AT-rich interaction domain 1A [Source:HGNC Symbol;Acc:HGNC:11110]	GO:0000122(negative regulation of transcription by RNA polymerase II);GO:0000790(nuclear chromatin);GO:0001704(formation of primary germ layer);GO:0001843(neural tube closure);GO:0003205(cardiac chamber development);GO:0003408(optic cup formation involved in camera-type eye development);GO:0003677(DNA binding);GO:0003713(transcription coactivator activity);GO:0005515(protein binding);GO:0005634(n…	04714(Thermogenesis);05225(Hepatocellular carcinoma)
chr1	26795134	26798337	3204	+	2.31628	9.47295e-32	4.99314e-31	UTR3	ENST00000472757	ENSG00000060642	chr1	26787054	26800659	PIGV	phosphatidylinositol glycan anchor biosynthesis class V [Source:HGNC Symbol;Acc:HGNC:26031]	GO:0000009(alpha-1,6-mannosyltransferase activity);GO:0000030(mannosyltransferase activity);GO:0004376(glycolipid mannosyltransferase activity);GO:0004584(dolichyl-phosphate-mannose-glycolipid alpha-mannosyltransferase activity);GO:0005783(endoplasmic reticulum);GO:0005789(endoplasmic reticulum membrane);GO:0006506(GPI anchor biosynthetic process);GO:0016020(membrane);GO:0016021(integral componen…	00563(Glycosylphosphatidylinositol (GPI)-anchor biosynthesis)
chr1	26832450	26832575	126	+	1.25683	0.0167312	0.0193247	UTR5	ENST00000374141	ENSG00000204160	chr1	26826688	26857604	ZDHHC18	zinc finger DHHC-type palmitoyltransferase 18 [Source:HGNC Symbol;Acc:HGNC:20712]	GO:0005783(endoplasmic reticulum);GO:0005794(Golgi apparatus);GO:0006612(protein targeting to membrane);GO:0016020(membrane);GO:0016021(integral component of membrane);GO:0016409(palmitoyltransferase activity);GO:0016740(transferase activity);GO:0016746(transferase activity, transferring acyl groups);GO:0018230(peptidyl-L-cysteine S-palmitoylation);GO:0018345(protein palmitoylation);GO:0019706(pr…	NA
chr1	26854019	26854394	376	+	1.17216	1.95673e-07	4.40899e-07	UTR3	ENST00000374142	ENSG00000204160	chr1	26826688	26857604	ZDHHC18	zinc finger DHHC-type palmitoyltransferase 18 [Source:HGNC Symbol;Acc:HGNC:20712]	GO:0005783(endoplasmic reticulum);GO:0005794(Golgi apparatus);GO:0006612(protein targeting to membrane);GO:0016020(membrane);GO:0016021(integral component of membrane);GO:0016409(palmitoyltransferase activity);GO:0016740(transferase activity);GO:0016746(transferase activity, transferring acyl groups);GO:0018230(peptidyl-L-cysteine S-palmitoylation);GO:0018345(protein palmitoylation);GO:0019706(pr…	NA
chr1	26855694	26855869	176	+	0.992016	0.000866132	0.00124489	UTR3	ENST00000374142	ENSG00000204160	chr1	26826688	26857604	ZDHHC18	zinc finger DHHC-type palmitoyltransferase 18 [Source:HGNC Symbol;Acc:HGNC:20712]	GO:0005783(endoplasmic reticulum);GO:0005794(Golgi apparatus);GO:0006612(protein targeting to membrane);GO:0016020(membrane);GO:0016021(integral component of membrane);GO:0016409(palmitoyltransferase activity);GO:0016740(transferase activity);GO:0016746(transferase activity, transferring acyl groups);GO:0018230(peptidyl-L-cysteine S-palmitoylation);GO:0018345(protein palmitoylation);GO:0019706(pr…	NA
chr1	26863148	26864448	1301	+	2.44936	0	0	UTR3	ENST00000339276	ENSG00000175793	chr1	26863149	26864456	SFN	stratifin [Source:HGNC Symbol;Acc:HGNC:10773]	GO:0000079(regulation of cyclin-dependent protein serine/threonine kinase activity);GO:0001836(release of cytochrome c from mitochondria);GO:0003334(keratinocyte development);GO:0005515(protein binding);GO:0005576(extracellular region);GO:0005615(extracellular space);GO:0005634(nucleus);GO:0005737(cytoplasm);GO:0005739(mitochondrion);GO:0005829(cytosol);GO:0006469(negative regulation of protein k…	04110(Cell cycle);04115(p53 signaling pathway);04960(Aldosterone-regulated sodium reabsorption)
chr1	26876207	26878239	2033	+	1.497	0.00768792	0.00942997	ncRNA_exonic	ENST00000448791	ENSG00000226698	chr1	26876133	26878245	AL034380	novel transcript	NA	NA
chr1	26900237	26911129	10893	+	2.50502	0.000257627	0.000402188	UTR5	ENST00000435827	ENSG00000090273	chr1	26900238	26946871	NUDC	nuclear distribution C, dynein complex regulator [Source:HGNC Symbol;Acc:HGNC:8045]	GO:0005515(protein binding);GO:0005634(nucleus);GO:0005654(nucleoplasm);GO:0005737(cytoplasm);GO:0005829(cytosol);GO:0005856(cytoskeleton);GO:0005874(microtubule);GO:0006457(protein folding);GO:0007049(cell cycle);GO:0016020(membrane);GO:0016021(integral component of membrane);GO:0032502(developmental process);GO:0045296(cadherin binding);GO:0051082(unfolded protein binding);GO:0051301(cell divis…	NA
chr1	26911204	26922348	11145	+	1.77911	1.54934e-05	2.87952e-05	UTR5	ENST00000452707	ENSG00000090273	chr1	26900238	26946871	NUDC	nuclear distribution C, dynein complex regulator [Source:HGNC Symbol;Acc:HGNC:8045]	GO:0005515(protein binding);GO:0005634(nucleus);GO:0005654(nucleoplasm);GO:0005737(cytoplasm);GO:0005829(cytosol);GO:0005856(cytoskeleton);GO:0005874(microtubule);GO:0006457(protein folding);GO:0007049(cell cycle);GO:0016020(membrane);GO:0016021(integral component of membrane);GO:0032502(developmental process);GO:0045296(cadherin binding);GO:0051082(unfolded protein binding);GO:0051301(cell divis…	NA
chr1	26922373	26941459	19087	+	1.16987	3.98351e-21	1.66715e-20	exonic	ENST00000321265	ENSG00000090273	chr1	26900238	26946871	NUDC	nuclear distribution C, dynein complex regulator [Source:HGNC Symbol;Acc:HGNC:8045]	GO:0005515(protein binding);GO:0005634(nucleus);GO:0005654(nucleoplasm);GO:0005737(cytoplasm);GO:0005829(cytosol);GO:0005856(cytoskeleton);GO:0005874(microtubule);GO:0006457(protein folding);GO:0007049(cell cycle);GO:0016020(membrane);GO:0016021(integral component of membrane);GO:0032502(developmental process);GO:0045296(cadherin binding);GO:0051082(unfolded protein binding);GO:0051301(cell divis…	NA
chr1	26993741	26993891	151	+	2.39105	0.00187403	0.00255451	UTR5	ENST00000522111	ENSG00000253368	chr1	26993692	27000886	TRNP1	TMF1 regulated nuclear protein 1 [Source:HGNC Symbol;Acc:HGNC:34348]	GO:0003677(DNA binding);GO:0005634(nucleus);GO:0005719(nuclear euchromatin);GO:0007049(cell cycle);GO:0007275(multicellular organism development);GO:0007399(nervous system development);GO:0021696(cerebellar cortex morphogenesis);GO:0042127(regulation of cell population proliferation);GO:0051726(regulation of cell cycle);GO:0061351(neural precursor cell proliferation)	NA
chr1	26994566	27000157	5592	+	0.992933	0.000193314	0.000307288	UTR3	ENST00000522111	ENSG00000253368	chr1	26993692	27000886	TRNP1	TMF1 regulated nuclear protein 1 [Source:HGNC Symbol;Acc:HGNC:34348]	GO:0003677(DNA binding);GO:0005634(nucleus);GO:0005719(nuclear euchromatin);GO:0007049(cell cycle);GO:0007275(multicellular organism development);GO:0007399(nervous system development);GO:0021696(cerebellar cortex morphogenesis);GO:0042127(regulation of cell population proliferation);GO:0051726(regulation of cell cycle);GO:0061351(neural precursor cell proliferation)	NA
chr1	27000532	27000832	301	+	1.25867	6.77351e-06	1.31526e-05	UTR3	ENST00000522111	ENSG00000253368	chr1	26993692	27000886	TRNP1	TMF1 regulated nuclear protein 1 [Source:HGNC Symbol;Acc:HGNC:34348]	GO:0003677(DNA binding);GO:0005634(nucleus);GO:0005719(nuclear euchromatin);GO:0007049(cell cycle);GO:0007275(multicellular organism development);GO:0007399(nervous system development);GO:0021696(cerebellar cortex morphogenesis);GO:0042127(regulation of cell population proliferation);GO:0051726(regulation of cell cycle);GO:0061351(neural precursor cell proliferation)	NA
chr1	27207179	27207554	376	+	2.20222	7.32715e-06	1.41676e-05	ncRNA_exonic	ENST00000449818	ENSG00000225159	chr1	27206930	27207796	NPM1P39	nucleophosmin 1 pseudogene 39 [Source:HGNC Symbol;Acc:HGNC:45218]	NA	NA
chr1	27234681	27261035	26355	+	2.29907	1.55076e-07	3.52396e-07	UTR5	ENST00000319394	ENSG00000142784	chr1	27234632	27308636	WDTC1	WD and tetratricopeptide repeats 1 [Source:HGNC Symbol;Acc:HGNC:29175]	GO:0000122(negative regulation of transcription by RNA polymerase II);GO:0001701(in utero embryonic development);GO:0004857(enzyme inhibitor activity);GO:0005515(protein binding);GO:0005634(nucleus);GO:0005654(nucleoplasm);GO:0005737(cytoplasm);GO:0005829(cytosol);GO:0006006(glucose metabolic process);GO:0008361(regulation of cell size);GO:0016567(protein ubiquitination);GO:0032869(cellular respo…	NA
chr1	27306550	27307050	501	+	1.44101	3.7642e-08	8.97343e-08	UTR3	ENST00000319394	ENSG00000142784	chr1	27234632	27308636	WDTC1	WD and tetratricopeptide repeats 1 [Source:HGNC Symbol;Acc:HGNC:29175]	GO:0000122(negative regulation of transcription by RNA polymerase II);GO:0001701(in utero embryonic development);GO:0004857(enzyme inhibitor activity);GO:0005515(protein binding);GO:0005634(nucleus);GO:0005654(nucleoplasm);GO:0005737(cytoplasm);GO:0005829(cytosol);GO:0006006(glucose metabolic process);GO:0008361(regulation of cell size);GO:0016567(protein ubiquitination);GO:0032869(cellular respo…	NA
chr1	27307975	27308275	301	+	0.882551	0.0429807	0.0461041	UTR3	ENST00000319394	ENSG00000142784	chr1	27234632	27308636	WDTC1	WD and tetratricopeptide repeats 1 [Source:HGNC Symbol;Acc:HGNC:29175]	GO:0000122(negative regulation of transcription by RNA polymerase II);GO:0001701(in utero embryonic development);GO:0004857(enzyme inhibitor activity);GO:0005515(protein binding);GO:0005634(nucleus);GO:0005654(nucleoplasm);GO:0005737(cytoplasm);GO:0005829(cytosol);GO:0006006(glucose metabolic process);GO:0008361(regulation of cell size);GO:0016567(protein ubiquitination);GO:0032869(cellular respo…	NA
chr1	27330797	27332453	1657	+	1.72502	0.0104357	0.0124996	exonic	ENST00000374076	ENSG00000186501	chr1	27322145	27336400	TMEM222	transmembrane protein 222 [Source:HGNC Symbol;Acc:HGNC:25363]	GO:0005515(protein binding);GO:0016020(membrane);GO:0016021(integral component of membrane)	NA
chr1	27335724	27335824	101	+	1.0986	0.00125528	0.00176	UTR3	ENST00000374076	ENSG00000186501	chr1	27322145	27336400	TMEM222	transmembrane protein 222 [Source:HGNC Symbol;Acc:HGNC:25363]	GO:0005515(protein binding);GO:0016020(membrane);GO:0016021(integral component of membrane)	NA
chr1	27335874	27336399	526	+	1.41528	1.72958e-07	3.91413e-07	UTR3	ENST00000374076	ENSG00000186501	chr1	27322145	27336400	TMEM222	transmembrane protein 222 [Source:HGNC Symbol;Acc:HGNC:25363]	GO:0005515(protein binding);GO:0016020(membrane);GO:0016021(integral component of membrane)	NA
chr1	27394102	27394902	801	+	2.96565	9.51872e-13	2.98786e-12	UTR3	ENST00000374024	ENSG00000181773	chr1	27392622	27395814	GPR3	G protein-coupled receptor 3 [Source:HGNC Symbol;Acc:HGNC:4484]	GO:0004930(G protein-coupled receptor activity);GO:0005515(protein binding);GO:0005737(cytoplasm);GO:0005886(plasma membrane);GO:0005887(integral component of plasma membrane);GO:0007165(signal transduction);GO:0007186(G protein-coupled receptor signaling pathway);GO:0007189(adenylate cyclase-activating G protein-coupled receptor signaling pathway);GO:0016020(membrane);GO:0016021(integral compone…	NA
chr1	27394927	27395052	126	+	1.05258	0.0202842	0.023052	UTR3	ENST00000374024	ENSG00000181773	chr1	27392622	27395814	GPR3	G protein-coupled receptor 3 [Source:HGNC Symbol;Acc:HGNC:4484]	GO:0004930(G protein-coupled receptor activity);GO:0005515(protein binding);GO:0005737(cytoplasm);GO:0005886(plasma membrane);GO:0005887(integral component of plasma membrane);GO:0007165(signal transduction);GO:0007186(G protein-coupled receptor signaling pathway);GO:0007189(adenylate cyclase-activating G protein-coupled receptor signaling pathway);GO:0016020(membrane);GO:0016021(integral compone…	NA
chr1	27395602	27395814	213	+	1.50071	0.00162962	0.00224182	UTR3	ENST00000374024	ENSG00000181773	chr1	27392622	27395814	GPR3	G protein-coupled receptor 3 [Source:HGNC Symbol;Acc:HGNC:4484]	GO:0004930(G protein-coupled receptor activity);GO:0005515(protein binding);GO:0005737(cytoplasm);GO:0005886(plasma membrane);GO:0005887(integral component of plasma membrane);GO:0007165(signal transduction);GO:0007186(G protein-coupled receptor signaling pathway);GO:0007189(adenylate cyclase-activating G protein-coupled receptor signaling pathway);GO:0016020(membrane);GO:0016021(integral compone…	NA
chr1	27525804	27530553	4750	+	2.98601	5.94254e-08	1.39501e-07	ncRNA_exonic	ENST00000443579	ENSG00000237429	chr1	27525805	27530561	BX293535	novel transcript	NA	NA
chr1	27739190	27739439	250	+	5.74673	5.56749e-05	9.62071e-05	intronic	ENST00000010299	ENSG00000009780	chr1	27725961	27763116	FAM76A	family with sequence similarity 76 member A [Source:HGNC Symbol;Acc:HGNC:28530]	GO:0005654(nucleoplasm)	NA
chr1	27760086	27761020	935	+	1.66273	5.77167e-06	1.12874e-05	UTR3	ENST00000446647	ENSG00000009780	chr1	27725961	27763116	FAM76A	family with sequence similarity 76 member A [Source:HGNC Symbol;Acc:HGNC:28530]	GO:0005654(nucleoplasm)	NA
chr1	27761045	27761645	601	+	1.22334	0.000898871	0.00128865	UTR3	ENST00000373949	ENSG00000009780	chr1	27725961	27763116	FAM76A	family with sequence similarity 76 member A [Source:HGNC Symbol;Acc:HGNC:28530]	GO:0005654(nucleoplasm)	NA
chr1	27793580	27801975	8396	+	1.03845	0.00554141	0.00697475	exonic	ENST00000373943	ENSG00000117758	chr1	27773219	27824443	STX12	syntaxin 12 [Source:HGNC Symbol;Acc:HGNC:11430]	GO:0000045(autophagosome assembly);GO:0000139(Golgi membrane);GO:0000149(SNARE binding);GO:0000407(phagophore assembly site);GO:0005484(SNAP receptor activity);GO:0005515(protein binding);GO:0005768(endosome);GO:0005794(Golgi apparatus);GO:0006886(intracellular protein transport);GO:0006906(vesicle fusion);GO:0008021(synaptic vesicle);GO:0010008(endosome membrane);GO:0012505(endomembrane system);…	04145(Phagosome)
chr1	27831306	27841113	9808	+	0.870361	1.49602e-06	3.11409e-06	UTR5	ENST00000236412	ENSG00000117751	chr1	27830782	27851676	PPP1R8	protein phosphatase 1 regulatory subunit 8 [Source:HGNC Symbol;Acc:HGNC:9296]	GO:0003677(DNA binding);GO:0003723(RNA binding);GO:0003729(mRNA binding);GO:0004518(nuclease activity);GO:0004519(endonuclease activity);GO:0004864(protein phosphatase inhibitor activity);GO:0004865(protein serine/threonine phosphatase inhibitor activity);GO:0005515(protein binding);GO:0005634(nucleus);GO:0005654(nucleoplasm);GO:0005681(spliceosomal complex);GO:0005737(cytoplasm);GO:0006397(mRNA …	NA
chr1	27843214	27851186	7973	+	1.89624	3.573e-146	4.78598e-145	UTR3	ENST00000236412	ENSG00000117751	chr1	27830782	27851676	PPP1R8	protein phosphatase 1 regulatory subunit 8 [Source:HGNC Symbol;Acc:HGNC:9296]	GO:0003677(DNA binding);GO:0003723(RNA binding);GO:0003729(mRNA binding);GO:0004518(nuclease activity);GO:0004519(endonuclease activity);GO:0004864(protein phosphatase inhibitor activity);GO:0004865(protein serine/threonine phosphatase inhibitor activity);GO:0005515(protein binding);GO:0005634(nucleus);GO:0005654(nucleoplasm);GO:0005681(spliceosomal complex);GO:0005737(cytoplasm);GO:0006397(mRNA …	NA
chr1	27851561	27851676	116	+	0.760733	0.000129476	0.000211495	UTR3	ENST00000311772	ENSG00000117751	chr1	27830782	27851676	PPP1R8	protein phosphatase 1 regulatory subunit 8 [Source:HGNC Symbol;Acc:HGNC:9296]	GO:0003677(DNA binding);GO:0003723(RNA binding);GO:0003729(mRNA binding);GO:0004518(nuclease activity);GO:0004519(endonuclease activity);GO:0004864(protein phosphatase inhibitor activity);GO:0004865(protein serine/threonine phosphatase inhibitor activity);GO:0005515(protein binding);GO:0005634(nucleus);GO:0005654(nucleoplasm);GO:0005681(spliceosomal complex);GO:0005737(cytoplasm);GO:0006397(mRNA …	NA
chr1	27956299	27958744	2446	+	2.30181	5.19307e-06	1.02054e-05	UTR3	ENST00000373888	ENSG00000130768	chr1	27935000	27959157	SMPDL3B	sphingomyelin phosphodiesterase acid like 3B [Source:HGNC Symbol;Acc:HGNC:21416]	GO:0002376(immune system process);GO:0004767(sphingomyelin phosphodiesterase activity);GO:0005576(extracellular region);GO:0005615(extracellular space);GO:0005886(plasma membrane);GO:0006629(lipid metabolic process);GO:0006685(sphingomyelin catabolic process);GO:0006954(inflammatory response);GO:0008081(phosphoric diester hydrolase activity);GO:0008150(biological_process);GO:0008152(metabolic pro…	NA
chr1	27958869	27959157	289	+	2.55811	9.99198e-10	2.65597e-09	UTR3	ENST00000373894	ENSG00000130768	chr1	27935000	27959157	SMPDL3B	sphingomyelin phosphodiesterase acid like 3B [Source:HGNC Symbol;Acc:HGNC:21416]	GO:0002376(immune system process);GO:0004767(sphingomyelin phosphodiesterase activity);GO:0005576(extracellular region);GO:0005615(extracellular space);GO:0005886(plasma membrane);GO:0006629(lipid metabolic process);GO:0006685(sphingomyelin catabolic process);GO:0006954(inflammatory response);GO:0008081(phosphoric diester hydrolase activity);GO:0008150(biological_process);GO:0008152(metabolic pro…	NA
chr1	27963563	27963813	251	+	1.52375	0.0336726	0.0367847	exonic	ENST00000373884	ENSG00000158156	chr1	27959588	27968093	XKR8	XK related 8 [Source:HGNC Symbol;Acc:HGNC:25508]	GO:0005886(plasma membrane);GO:0006915(apoptotic process);GO:0016020(membrane);GO:0016021(integral component of membrane);GO:0043652(engulfment of apoptotic cell);GO:0070782(phosphatidylserine exposure on apoptotic cell surface);GO:1902742(apoptotic process involved in development)	NA
chr1	27966413	27968088	1676	+	2.30499	1.3578e-59	1.01852e-58	UTR3	ENST00000675282	ENSG00000158156	chr1	27959588	27968093	XKR8	XK related 8 [Source:HGNC Symbol;Acc:HGNC:25508]	GO:0005886(plasma membrane);GO:0006915(apoptotic process);GO:0016020(membrane);GO:0016021(integral component of membrane);GO:0043652(engulfment of apoptotic cell);GO:0070782(phosphatidylserine exposure on apoptotic cell surface);GO:1902742(apoptotic process involved in development)	NA
chr1	28237523	28237723	201	+	0.987972	5.04722e-13	1.60421e-12	UTR3	ENST00000465645	ENSG00000130770	chr1	28236109	28246906	ATP5IF1	ATP synthase inhibitory factor subunit 1 [Source:HGNC Symbol;Acc:HGNC:871]	GO:0001525(angiogenesis);GO:0001937(negative regulation of endothelial cell proliferation);GO:0004857(enzyme inhibitor activity);GO:0005515(protein binding);GO:0005516(calmodulin binding);GO:0005739(mitochondrion);GO:0006091(generation of precursor metabolites and energy);GO:0006783(heme biosynthetic process);GO:0009986(cell surface);GO:0019899(enzyme binding);GO:0030218(erythrocyte differentiati…	NA
chr1	28237898	28246781	8884	+	1.04972	2.08754e-49	1.40455e-48	UTR3	ENST00000465645	ENSG00000130770	chr1	28236109	28246906	ATP5IF1	ATP synthase inhibitory factor subunit 1 [Source:HGNC Symbol;Acc:HGNC:871]	GO:0001525(angiogenesis);GO:0001937(negative regulation of endothelial cell proliferation);GO:0004857(enzyme inhibitor activity);GO:0005515(protein binding);GO:0005516(calmodulin binding);GO:0005739(mitochondrion);GO:0006091(generation of precursor metabolites and energy);GO:0006783(heme biosynthetic process);GO:0009986(cell surface);GO:0019899(enzyme binding);GO:0030218(erythrocyte differentiati…	NA
chr1	28273502	28274133	632	+	1.1895	0.0332978	0.0364059	exonic	ENST00000253063	ENSG00000130766	chr1	28259518	28282491	SESN2	sestrin 2 [Source:HGNC Symbol;Acc:HGNC:20746]	GO:0001932(regulation of protein phosphorylation);GO:0005092(GDP-dissociation inhibitor activity);GO:0005515(protein binding);GO:0005634(nucleus);GO:0005737(cytoplasm);GO:0005739(mitochondrion);GO:0005829(cytosol);GO:0006111(regulation of gluconeogenesis);GO:0006635(fatty acid beta-oxidation);GO:0007005(mitochondrion organization);GO:0009749(response to glucose);GO:0016239(positive regulation of …	04115(p53 signaling pathway);04150(mTOR signaling pathway);04211(Longevity regulating pathway)
chr1	28280854	28281504	651	+	1.56209	1.45122e-08	3.55994e-08	UTR3	ENST00000253063	ENSG00000130766	chr1	28259518	28282491	SESN2	sestrin 2 [Source:HGNC Symbol;Acc:HGNC:20746]	GO:0001932(regulation of protein phosphorylation);GO:0005092(GDP-dissociation inhibitor activity);GO:0005515(protein binding);GO:0005634(nucleus);GO:0005737(cytoplasm);GO:0005739(mitochondrion);GO:0005829(cytosol);GO:0006111(regulation of gluconeogenesis);GO:0006635(fatty acid beta-oxidation);GO:0007005(mitochondrion organization);GO:0009749(response to glucose);GO:0016239(positive regulation of …	04115(p53 signaling pathway);04150(mTOR signaling pathway);04211(Longevity regulating pathway)
chr1	28282279	28282491	213	+	1.37989	0.000254459	0.000397442	UTR3	ENST00000253063	ENSG00000130766	chr1	28259518	28282491	SESN2	sestrin 2 [Source:HGNC Symbol;Acc:HGNC:20746]	GO:0001932(regulation of protein phosphorylation);GO:0005092(GDP-dissociation inhibitor activity);GO:0005515(protein binding);GO:0005634(nucleus);GO:0005737(cytoplasm);GO:0005739(mitochondrion);GO:0005829(cytosol);GO:0006111(regulation of gluconeogenesis);GO:0006635(fatty acid beta-oxidation);GO:0007005(mitochondrion organization);GO:0009749(response to glucose);GO:0016239(positive regulation of …	04115(p53 signaling pathway);04150(mTOR signaling pathway);04211(Longevity regulating pathway)
chr1	28329126	28335965	6840	+	4.0352	7.6256e-171	1.14404e-169	UTR3	ENST00000373842	ENSG00000130772	chr1	28329002	28335965	MED18	mediator complex subunit 18 [Source:HGNC Symbol;Acc:HGNC:25944]	GO:0003712(transcription coregulator activity);GO:0005515(protein binding);GO:0005634(nucleus);GO:0006357(regulation of transcription by RNA polymerase II);GO:0006369(termination of RNA polymerase II transcription);GO:0016592(mediator complex);GO:0070847(core mediator complex)	NA
chr1	28438161	28460215	22055	+	1.63108	8.86372e-15	3.02295e-14	UTR3	ENST00000632421	ENSG00000204138	chr1	28369582	28500364	PHACTR4	phosphatase and actin regulator 4 [Source:HGNC Symbol;Acc:HGNC:25793]	GO:0001755(neural crest cell migration);GO:0001843(neural tube closure);GO:0003779(actin binding);GO:0004864(protein phosphatase inhibitor activity);GO:0005737(cytoplasm);GO:0007266(Rho protein signal transduction);GO:0007275(multicellular organism development);GO:0007399(nervous system development);GO:0008157(protein phosphatase 1 binding);GO:0019888(protein phosphatase regulator activity);GO:00…	NA
chr1	28465757	28466939	1183	+	1.78377	4.66553e-19	1.84194e-18	UTR3	ENST00000493669	ENSG00000204138	chr1	28369582	28500364	PHACTR4	phosphatase and actin regulator 4 [Source:HGNC Symbol;Acc:HGNC:25793]	GO:0001755(neural crest cell migration);GO:0001843(neural tube closure);GO:0003779(actin binding);GO:0004864(protein phosphatase inhibitor activity);GO:0005737(cytoplasm);GO:0007266(Rho protein signal transduction);GO:0007275(multicellular organism development);GO:0007399(nervous system development);GO:0008157(protein phosphatase 1 binding);GO:0019888(protein phosphatase regulator activity);GO:00…	NA
chr1	28467089	28476231	9143	+	1.74908	2.63148e-28	1.29805e-27	UTR3	ENST00000493669	ENSG00000204138	chr1	28369582	28500364	PHACTR4	phosphatase and actin regulator 4 [Source:HGNC Symbol;Acc:HGNC:25793]	GO:0001755(neural crest cell migration);GO:0001843(neural tube closure);GO:0003779(actin binding);GO:0004864(protein phosphatase inhibitor activity);GO:0005737(cytoplasm);GO:0007266(Rho protein signal transduction);GO:0007275(multicellular organism development);GO:0007399(nervous system development);GO:0008157(protein phosphatase 1 binding);GO:0019888(protein phosphatase regulator activity);GO:00…	NA
chr1	28476256	28489828	13573	+	1.02044	5.82432e-06	1.13847e-05	UTR3	ENST00000493669	ENSG00000204138	chr1	28369582	28500364	PHACTR4	phosphatase and actin regulator 4 [Source:HGNC Symbol;Acc:HGNC:25793]	GO:0001755(neural crest cell migration);GO:0001843(neural tube closure);GO:0003779(actin binding);GO:0004864(protein phosphatase inhibitor activity);GO:0005737(cytoplasm);GO:0007266(Rho protein signal transduction);GO:0007275(multicellular organism development);GO:0007399(nervous system development);GO:0008157(protein phosphatase 1 binding);GO:0019888(protein phosphatase regulator activity);GO:00…	NA
chr1	28489853	28491771	1919	+	0.925769	2.58578e-05	4.6735e-05	UTR3	ENST00000493669	ENSG00000204138	chr1	28369582	28500364	PHACTR4	phosphatase and actin regulator 4 [Source:HGNC Symbol;Acc:HGNC:25793]	GO:0001755(neural crest cell migration);GO:0001843(neural tube closure);GO:0003779(actin binding);GO:0004864(protein phosphatase inhibitor activity);GO:0005737(cytoplasm);GO:0007266(Rho protein signal transduction);GO:0007275(multicellular organism development);GO:0007399(nervous system development);GO:0008157(protein phosphatase 1 binding);GO:0019888(protein phosphatase regulator activity);GO:00…	NA
chr1	28496622	28496772	151	+	1.03709	5.72094e-05	9.86946e-05	UTR3	ENST00000373836	ENSG00000204138	chr1	28369582	28500364	PHACTR4	phosphatase and actin regulator 4 [Source:HGNC Symbol;Acc:HGNC:25793]	GO:0001755(neural crest cell migration);GO:0001843(neural tube closure);GO:0003779(actin binding);GO:0004864(protein phosphatase inhibitor activity);GO:0005737(cytoplasm);GO:0007266(Rho protein signal transduction);GO:0007275(multicellular organism development);GO:0007399(nervous system development);GO:0008157(protein phosphatase 1 binding);GO:0019888(protein phosphatase regulator activity);GO:00…	NA
chr1	28497247	28497447	201	+	1.35819	5.24885e-06	1.03102e-05	UTR3	ENST00000373836	ENSG00000204138	chr1	28369582	28500364	PHACTR4	phosphatase and actin regulator 4 [Source:HGNC Symbol;Acc:HGNC:25793]	GO:0001755(neural crest cell migration);GO:0001843(neural tube closure);GO:0003779(actin binding);GO:0004864(protein phosphatase inhibitor activity);GO:0005737(cytoplasm);GO:0007266(Rho protein signal transduction);GO:0007275(multicellular organism development);GO:0007399(nervous system development);GO:0008157(protein phosphatase 1 binding);GO:0019888(protein phosphatase regulator activity);GO:00…	NA
chr1	28497847	28497972	126	+	0.947975	0.0253571	0.028358	UTR3	ENST00000373839	ENSG00000204138	chr1	28369582	28500364	PHACTR4	phosphatase and actin regulator 4 [Source:HGNC Symbol;Acc:HGNC:25793]	GO:0001755(neural crest cell migration);GO:0001843(neural tube closure);GO:0003779(actin binding);GO:0004864(protein phosphatase inhibitor activity);GO:0005737(cytoplasm);GO:0007266(Rho protein signal transduction);GO:0007275(multicellular organism development);GO:0007399(nervous system development);GO:0008157(protein phosphatase 1 binding);GO:0019888(protein phosphatase regulator activity);GO:00…	NA
chr1	28499547	28499672	126	+	1.38521	0.000977106	0.00139321	UTR3	ENST00000373839	ENSG00000204138	chr1	28369582	28500364	PHACTR4	phosphatase and actin regulator 4 [Source:HGNC Symbol;Acc:HGNC:25793]	GO:0001755(neural crest cell migration);GO:0001843(neural tube closure);GO:0003779(actin binding);GO:0004864(protein phosphatase inhibitor activity);GO:0005737(cytoplasm);GO:0007266(Rho protein signal transduction);GO:0007275(multicellular organism development);GO:0007399(nervous system development);GO:0008157(protein phosphatase 1 binding);GO:0019888(protein phosphatase regulator activity);GO:00…	NA
chr1	28506600	28506700	101	+	1.10719	0.000406111	0.000613861	intronic	ENST00000373833	ENSG00000180198	chr1	28505943	28539300	RCC1	regulator of chromosome condensation 1 [Source:HGNC Symbol;Acc:HGNC:1913]	GO:0000082(G1/S transition of mitotic cell cycle);GO:0000785(chromatin);GO:0000790(nuclear chromatin);GO:0000794(condensed nuclear chromosome);GO:0003677(DNA binding);GO:0003682(chromatin binding);GO:0005085(guanyl-nucleotide exchange factor activity);GO:0005087(Ran guanyl-nucleotide exchange factor activity);GO:0005515(protein binding);GO:0005634(nucleus);GO:0005654(nucleoplasm);GO:0005694(chrom…	NA
chr1	28507625	28507875	251	+	0.856068	0.00380512	0.00492947	intronic	ENST00000373833	ENSG00000180198	chr1	28505943	28539300	RCC1	regulator of chromosome condensation 1 [Source:HGNC Symbol;Acc:HGNC:1913]	GO:0000082(G1/S transition of mitotic cell cycle);GO:0000785(chromatin);GO:0000790(nuclear chromatin);GO:0000794(condensed nuclear chromosome);GO:0003677(DNA binding);GO:0003682(chromatin binding);GO:0005085(guanyl-nucleotide exchange factor activity);GO:0005087(Ran guanyl-nucleotide exchange factor activity);GO:0005515(protein binding);GO:0005634(nucleus);GO:0005654(nucleoplasm);GO:0005694(chrom…	NA
chr1	28509612	28509812	201	+	0.813124	7.1122e-15	2.43594e-14	intronic	ENST00000373833	ENSG00000180198	chr1	28505943	28539300	RCC1	regulator of chromosome condensation 1 [Source:HGNC Symbol;Acc:HGNC:1913]	GO:0000082(G1/S transition of mitotic cell cycle);GO:0000785(chromatin);GO:0000790(nuclear chromatin);GO:0000794(condensed nuclear chromosome);GO:0003677(DNA binding);GO:0003682(chromatin binding);GO:0005085(guanyl-nucleotide exchange factor activity);GO:0005087(Ran guanyl-nucleotide exchange factor activity);GO:0005515(protein binding);GO:0005634(nucleus);GO:0005654(nucleoplasm);GO:0005694(chrom…	NA
chr1	28510262	28510612	351	+	0.907319	1.92271e-09	5.01635e-09	intronic	ENST00000373833	ENSG00000180198	chr1	28505943	28539300	RCC1	regulator of chromosome condensation 1 [Source:HGNC Symbol;Acc:HGNC:1913]	GO:0000082(G1/S transition of mitotic cell cycle);GO:0000785(chromatin);GO:0000790(nuclear chromatin);GO:0000794(condensed nuclear chromosome);GO:0003677(DNA binding);GO:0003682(chromatin binding);GO:0005085(guanyl-nucleotide exchange factor activity);GO:0005087(Ran guanyl-nucleotide exchange factor activity);GO:0005515(protein binding);GO:0005634(nucleus);GO:0005654(nucleoplasm);GO:0005694(chrom…	NA
chr1	28538041	28539291	1251	+	2.65379	0	0	UTR3	ENST00000373831	ENSG00000180198	chr1	28505943	28539300	RCC1	regulator of chromosome condensation 1 [Source:HGNC Symbol;Acc:HGNC:1913]	GO:0000082(G1/S transition of mitotic cell cycle);GO:0000785(chromatin);GO:0000790(nuclear chromatin);GO:0000794(condensed nuclear chromosome);GO:0003677(DNA binding);GO:0003682(chromatin binding);GO:0005085(guanyl-nucleotide exchange factor activity);GO:0005087(Ran guanyl-nucleotide exchange factor activity);GO:0005515(protein binding);GO:0005634(nucleus);GO:0005654(nucleoplasm);GO:0005694(chrom…	NA
chr1	28553959	28560918	6960	+	2.01947	5.25377e-05	9.11634e-05	exonic	ENST00000373830	ENSG00000180098	chr1	28553085	28578545	TRNAU1AP	tRNA selenocysteine 1 associated protein 1 [Source:HGNC Symbol;Acc:HGNC:30813]	GO:0000049(tRNA binding);GO:0001514(selenocysteine incorporation);GO:0003676(nucleic acid binding);GO:0003723(RNA binding);GO:0005634(nucleus);GO:0005737(cytoplasm);GO:0006412(translation)	NA
chr1	28560968	28561068	101	+	1.47773	0.0328049	0.0359065	intronic	ENST00000373830	ENSG00000180098	chr1	28553085	28578545	TRNAU1AP	tRNA selenocysteine 1 associated protein 1 [Source:HGNC Symbol;Acc:HGNC:30813]	GO:0000049(tRNA binding);GO:0001514(selenocysteine incorporation);GO:0003676(nucleic acid binding);GO:0003723(RNA binding);GO:0005634(nucleus);GO:0005737(cytoplasm);GO:0006412(translation)	NA
chr1	28565647	28565772	126	+	1.09879	0.000233687	0.00036733	intronic	ENST00000373830	ENSG00000180098	chr1	28553085	28578545	TRNAU1AP	tRNA selenocysteine 1 associated protein 1 [Source:HGNC Symbol;Acc:HGNC:30813]	GO:0000049(tRNA binding);GO:0001514(selenocysteine incorporation);GO:0003676(nucleic acid binding);GO:0003723(RNA binding);GO:0005634(nucleus);GO:0005737(cytoplasm);GO:0006412(translation)	NA
chr1	28577559	28577959	401	+	1.44922	3.96309e-12	1.20683e-11	UTR3	ENST00000373830	ENSG00000180098	chr1	28553085	28578545	TRNAU1AP	tRNA selenocysteine 1 associated protein 1 [Source:HGNC Symbol;Acc:HGNC:30813]	GO:0000049(tRNA binding);GO:0001514(selenocysteine incorporation);GO:0003676(nucleic acid binding);GO:0003723(RNA binding);GO:0005634(nucleus);GO:0005737(cytoplasm);GO:0006412(translation)	NA
chr1	28592669	28595443	2775	+	3.97651	4.95148e-163	7.16187e-162	UTR3	ENST00000373826	ENSG00000188060	chr1	28592200	28595443	RAB42	RAB42, member RAS oncogene family [Source:HGNC Symbol;Acc:HGNC:28702]	GO:0000166(nucleotide binding);GO:0003924(GTPase activity);GO:0005525(GTP binding);GO:0005886(plasma membrane);GO:0007265(Ras protein signal transduction);GO:0016020(membrane);GO:0019003(GDP binding)	NA
chr1	28683605	28692968	9364	+	1.17527	0.000993857	0.00141524	UTR5	ENST00000294409	ENSG00000162419	chr1	28668732	28719353	GMEB1	glucocorticoid modulatory element binding protein 1 [Source:HGNC Symbol;Acc:HGNC:4370]	GO:0000790(nuclear chromatin);GO:0000978(RNA polymerase II cis-regulatory region sequence-specific DNA binding);GO:0000981(DNA-binding transcription factor activity, RNA polymerase II-specific);GO:0001228(DNA-binding transcription activator activity, RNA polymerase II-specific);GO:0003677(DNA binding);GO:0003700(DNA-binding transcription factor activity);GO:0003713(transcription coactivator activ…	NA
chr1	28704324	28715544	11221	+	3.85024	1.46828e-101	1.51588e-100	UTR3	ENST00000294409	ENSG00000162419	chr1	28668732	28719353	GMEB1	glucocorticoid modulatory element binding protein 1 [Source:HGNC Symbol;Acc:HGNC:4370]	GO:0000790(nuclear chromatin);GO:0000978(RNA polymerase II cis-regulatory region sequence-specific DNA binding);GO:0000981(DNA-binding transcription factor activity, RNA polymerase II-specific);GO:0001228(DNA-binding transcription activator activity, RNA polymerase II-specific);GO:0003677(DNA binding);GO:0003700(DNA-binding transcription factor activity);GO:0003713(transcription coactivator activ…	NA
chr1	28716119	28716319	201	+	1.18697	0.0191033	0.0218193	UTR3	ENST00000373816	ENSG00000162419	chr1	28668732	28719353	GMEB1	glucocorticoid modulatory element binding protein 1 [Source:HGNC Symbol;Acc:HGNC:4370]	GO:0000790(nuclear chromatin);GO:0000978(RNA polymerase II cis-regulatory region sequence-specific DNA binding);GO:0000981(DNA-binding transcription factor activity, RNA polymerase II-specific);GO:0001228(DNA-binding transcription activator activity, RNA polymerase II-specific);GO:0003677(DNA binding);GO:0003700(DNA-binding transcription factor activity);GO:0003713(transcription coactivator activ…	NA
chr1	28716844	28717219	376	+	1.86119	0.000258709	0.000403743	UTR3	ENST00000373816	ENSG00000162419	chr1	28668732	28719353	GMEB1	glucocorticoid modulatory element binding protein 1 [Source:HGNC Symbol;Acc:HGNC:4370]	GO:0000790(nuclear chromatin);GO:0000978(RNA polymerase II cis-regulatory region sequence-specific DNA binding);GO:0000981(DNA-binding transcription factor activity, RNA polymerase II-specific);GO:0001228(DNA-binding transcription activator activity, RNA polymerase II-specific);GO:0003677(DNA binding);GO:0003700(DNA-binding transcription factor activity);GO:0003713(transcription coactivator activ…	NA
chr1	28736770	28737175	406	+	2.85077	0.000245749	0.000384855	UTR5	ENST00000541996	ENSG00000198492	chr1	28736621	28769775	YTHDF2	YTH N6-methyladenosine RNA binding protein 2 [Source:HGNC Symbol;Acc:HGNC:31675]	GO:0000932(P-body);GO:0001556(oocyte maturation);GO:0002376(immune system process);GO:0003723(RNA binding);GO:0003729(mRNA binding);GO:0005515(protein binding);GO:0005634(nucleus);GO:0005737(cytoplasm);GO:0005829(cytosol);GO:0006402(mRNA catabolic process);GO:0006959(humoral immune response);GO:0016032(viral process);GO:0030154(cell differentiation);GO:0034451(centriolar satellite);GO:0036464(cyt…	NA
chr1	28737425	28769771	32347	+	4.19626	0	0	UTR3	ENST00000373812	ENSG00000198492	chr1	28736621	28769775	YTHDF2	YTH N6-methyladenosine RNA binding protein 2 [Source:HGNC Symbol;Acc:HGNC:31675]	GO:0000932(P-body);GO:0001556(oocyte maturation);GO:0002376(immune system process);GO:0003723(RNA binding);GO:0003729(mRNA binding);GO:0005515(protein binding);GO:0005634(nucleus);GO:0005737(cytoplasm);GO:0005829(cytosol);GO:0006402(mRNA catabolic process);GO:0006959(humoral immune response);GO:0016032(viral process);GO:0030154(cell differentiation);GO:0034451(centriolar satellite);GO:0036464(cyt…	NA
chr1	28914656	29015758	101103	+	3.37159	0	0	UTR5	ENST00000343067	ENSG00000159023	chr1	28887091	29120046	EPB41	erythrocyte membrane protein band 4.1 [Source:HGNC Symbol;Acc:HGNC:3377]	GO:0003779(actin binding);GO:0005198(structural molecule activity);GO:0005200(structural constituent of cytoskeleton);GO:0005515(protein binding);GO:0005516(calmodulin binding);GO:0005545(1-phosphatidylinositol binding);GO:0005634(nucleus);GO:0005737(cytoplasm);GO:0005829(cytosol);GO:0005856(cytoskeleton);GO:0005886(plasma membrane);GO:0005938(cell cortex);GO:0007049(cell cycle);GO:0008022(protei…	NA
chr1	29031821	29035110	3290	+	1.0509	0.0120057	0.0142162	UTR3	ENST00000643155	ENSG00000159023	chr1	28887091	29120046	EPB41	erythrocyte membrane protein band 4.1 [Source:HGNC Symbol;Acc:HGNC:3377]	GO:0003779(actin binding);GO:0005198(structural molecule activity);GO:0005200(structural constituent of cytoskeleton);GO:0005515(protein binding);GO:0005516(calmodulin binding);GO:0005545(1-phosphatidylinositol binding);GO:0005634(nucleus);GO:0005737(cytoplasm);GO:0005829(cytosol);GO:0005856(cytoskeleton);GO:0005886(plasma membrane);GO:0005938(cell cortex);GO:0007049(cell cycle);GO:0008022(protei…	NA
chr1	29065089	29065314	226	+	0.801508	0.00301129	0.00396763	UTR3	ENST00000642643	ENSG00000159023	chr1	28887091	29120046	EPB41	erythrocyte membrane protein band 4.1 [Source:HGNC Symbol;Acc:HGNC:3377]	GO:0003779(actin binding);GO:0005198(structural molecule activity);GO:0005200(structural constituent of cytoskeleton);GO:0005515(protein binding);GO:0005516(calmodulin binding);GO:0005545(1-phosphatidylinositol binding);GO:0005634(nucleus);GO:0005737(cytoplasm);GO:0005829(cytosol);GO:0005856(cytoskeleton);GO:0005886(plasma membrane);GO:0005938(cell cortex);GO:0007049(cell cycle);GO:0008022(protei…	NA
chr1	29114426	29114526	101	+	1.38899	0.000127391	0.000208285	intronic	ENST00000343067	ENSG00000159023	chr1	28887091	29120046	EPB41	erythrocyte membrane protein band 4.1 [Source:HGNC Symbol;Acc:HGNC:3377]	GO:0003779(actin binding);GO:0005198(structural molecule activity);GO:0005200(structural constituent of cytoskeleton);GO:0005515(protein binding);GO:0005516(calmodulin binding);GO:0005545(1-phosphatidylinositol binding);GO:0005634(nucleus);GO:0005737(cytoplasm);GO:0005829(cytosol);GO:0005856(cytoskeleton);GO:0005886(plasma membrane);GO:0005938(cell cortex);GO:0007049(cell cycle);GO:0008022(protei…	NA
chr1	29116828	29117178	351	+	0.854312	8.57785e-08	1.98927e-07	UTR3	ENST00000343067	ENSG00000159023	chr1	28887091	29120046	EPB41	erythrocyte membrane protein band 4.1 [Source:HGNC Symbol;Acc:HGNC:3377]	GO:0003779(actin binding);GO:0005198(structural molecule activity);GO:0005200(structural constituent of cytoskeleton);GO:0005515(protein binding);GO:0005516(calmodulin binding);GO:0005545(1-phosphatidylinositol binding);GO:0005634(nucleus);GO:0005737(cytoplasm);GO:0005829(cytosol);GO:0005856(cytoskeleton);GO:0005886(plasma membrane);GO:0005938(cell cortex);GO:0007049(cell cycle);GO:0008022(protei…	NA
chr1	29119053	29120046	994	+	1.41707	1.29465e-33	7.05306e-33	UTR3	ENST00000343067	ENSG00000159023	chr1	28887091	29120046	EPB41	erythrocyte membrane protein band 4.1 [Source:HGNC Symbol;Acc:HGNC:3377]	GO:0003779(actin binding);GO:0005198(structural molecule activity);GO:0005200(structural constituent of cytoskeleton);GO:0005515(protein binding);GO:0005516(calmodulin binding);GO:0005545(1-phosphatidylinositol binding);GO:0005634(nucleus);GO:0005737(cytoplasm);GO:0005829(cytosol);GO:0005856(cytoskeleton);GO:0005886(plasma membrane);GO:0005938(cell cortex);GO:0007049(cell cycle);GO:0008022(protei…	NA
chr1	29320606	29323448	2843	+	1.78948	0.000164603	0.00026441	exonic	ENST00000345512	ENSG00000060656	chr1	29236516	29326813	PTPRU	protein tyrosine phosphatase receptor type U [Source:HGNC Symbol;Acc:HGNC:9683]	GO:0004721(phosphoprotein phosphatase activity);GO:0004725(protein tyrosine phosphatase activity);GO:0005001(transmembrane receptor protein tyrosine phosphatase activity);GO:0005515(protein binding);GO:0005886(plasma membrane);GO:0005887(integral component of plasma membrane);GO:0005911(cell-cell junction);GO:0006470(protein dephosphorylation);GO:0007155(cell adhesion);GO:0007185(transmembrane re…	NA
chr1	29325756	29326006	251	+	1.14883	0.00879525	0.0106756	UTR3	ENST00000373779	ENSG00000060656	chr1	29236516	29326813	PTPRU	protein tyrosine phosphatase receptor type U [Source:HGNC Symbol;Acc:HGNC:9683]	GO:0004721(phosphoprotein phosphatase activity);GO:0004725(protein tyrosine phosphatase activity);GO:0005001(transmembrane receptor protein tyrosine phosphatase activity);GO:0005515(protein binding);GO:0005886(plasma membrane);GO:0005887(integral component of plasma membrane);GO:0005911(cell-cell junction);GO:0006470(protein dephosphorylation);GO:0007155(cell adhesion);GO:0007185(transmembrane re…	NA
chr1	29326556	29326806	251	+	1.32476	7.8732e-06	1.51563e-05	UTR3	ENST00000373779	ENSG00000060656	chr1	29236516	29326813	PTPRU	protein tyrosine phosphatase receptor type U [Source:HGNC Symbol;Acc:HGNC:9683]	GO:0004721(phosphoprotein phosphatase activity);GO:0004725(protein tyrosine phosphatase activity);GO:0005001(transmembrane receptor protein tyrosine phosphatase activity);GO:0005515(protein binding);GO:0005886(plasma membrane);GO:0005887(integral component of plasma membrane);GO:0005911(cell-cell junction);GO:0006470(protein dephosphorylation);GO:0007155(cell adhesion);GO:0007185(transmembrane re…	NA
chr1	30721466	30725862	4397	+	1.36066	0.0119285	0.0141313	ncRNA_exonic	ENST00000414532	ENSG00000186056	chr1	30718504	30726827	MATN1-AS1	MATN1 antisense RNA 1 [Source:HGNC Symbol;Acc:HGNC:40364]	NA	NA
chr1	30726503	30726778	276	+	1.61007	0.00532144	0.00671617	ncRNA_exonic	ENST00000414532	ENSG00000186056	chr1	30718504	30726827	MATN1-AS1	MATN1 antisense RNA 1 [Source:HGNC Symbol;Acc:HGNC:40364]	NA	NA
chr1	31319110	31337218	18109	+	0.931042	1.54493e-06	3.21145e-06	exonic	ENST00000344147	ENSG00000121766	chr1	31296982	31364953	ZCCHC17	zinc finger CCHC-type containing 17 [Source:HGNC Symbol;Acc:HGNC:30246]	GO:0003676(nucleic acid binding);GO:0003723(RNA binding);GO:0005515(protein binding);GO:0005634(nucleus);GO:0005730(nucleolus);GO:0008270(zinc ion binding);GO:0022625(cytosolic large ribosomal subunit);GO:0042802(identical protein binding);GO:0046872(metal ion binding)	NA
chr1	31364157	31364953	797	+	1.48097	2.90993e-44	1.83829e-43	UTR3	ENST00000618216	ENSG00000121766	chr1	31296982	31364953	ZCCHC17	zinc finger CCHC-type containing 17 [Source:HGNC Symbol;Acc:HGNC:30246]	GO:0003676(nucleic acid binding);GO:0003723(RNA binding);GO:0005515(protein binding);GO:0005634(nucleus);GO:0005730(nucleolus);GO:0008270(zinc ion binding);GO:0022625(cytosolic large ribosomal subunit);GO:0042802(identical protein binding);GO:0046872(metal ion binding)	NA
chr1	31423750	31425334	1585	+	1.73711	0.00246093	0.00328884	exonic	ENST00000373709	ENSG00000168528	chr1	31409565	31434680	SERINC2	serine incorporator 2 [Source:HGNC Symbol;Acc:HGNC:23231]	GO:0006658(phosphatidylserine metabolic process);GO:0006665(sphingolipid metabolic process);GO:0016020(membrane);GO:0016021(integral component of membrane);GO:0070062(extracellular exosome);GO:1904219(positive regulation of CDP-diacylglycerol-serine O-phosphatidyltransferase activity);GO:1904222(positive regulation of serine C-palmitoyltransferase activity)	NA
chr1	31587333	31587683	351	+	1.58572	2.73319e-25	1.26996e-24	UTR3	ENST00000271064	ENSG00000142910	chr1	31576485	31587686	TINAGL1	tubulointerstitial nephritis antigen like 1 [Source:HGNC Symbol;Acc:HGNC:19168]	GO:0005201(extracellular matrix structural constituent);GO:0005515(protein binding);GO:0005576(extracellular region);GO:0005615(extracellular space);GO:0005737(cytoplasm);GO:0005764(lysosome);GO:0006508(proteolysis);GO:0008234(cysteine-type peptidase activity);GO:0016197(endosomal transport);GO:0043236(laminin binding);GO:0062023(collagen-containing extracellular matrix);GO:0070062(extracellular …	NA
chr1	31656135	31657267	1133	+	1.21425	0.0474485	0.0505233	ncRNA_exonic	ENST00000445166	ENSG00000235790	chr1	31644049	31660162	PEF1-AS1	PEF1 and COL16A1 antisense RNA 1 [Source:HGNC Symbol;Acc:HGNC:40154]	NA	NA
chr1	32042881	32042981	101	+	0.817986	1.34513e-12	4.1927e-12	UTR3	ENST00000327300	ENSG00000121774	chr1	32013868	32060850	KHDRBS1	KH RNA binding domain containing, signal transduction associated 1 [Source:HGNC Symbol;Acc:HGNC:18116]	GO:0000082(G1/S transition of mitotic cell cycle);GO:0000086(G2/M transition of mitotic cell cycle);GO:0000122(negative regulation of transcription by RNA polymerase II);GO:0000381(regulation of alternative mRNA splicing, via spliceosome);GO:0003676(nucleic acid binding);GO:0003677(DNA binding);GO:0003723(RNA binding);GO:0003729(mRNA binding);GO:0005515(protein binding);GO:0005634(nucleus);GO:000…	NA
chr1	32043506	32060281	16776	+	1.02168	1.27556e-35	7.17481e-35	UTR3	ENST00000327300	ENSG00000121774	chr1	32013868	32060850	KHDRBS1	KH RNA binding domain containing, signal transduction associated 1 [Source:HGNC Symbol;Acc:HGNC:18116]	GO:0000082(G1/S transition of mitotic cell cycle);GO:0000086(G2/M transition of mitotic cell cycle);GO:0000122(negative regulation of transcription by RNA polymerase II);GO:0000381(regulation of alternative mRNA splicing, via spliceosome);GO:0003676(nucleic acid binding);GO:0003677(DNA binding);GO:0003723(RNA binding);GO:0003729(mRNA binding);GO:0005515(protein binding);GO:0005634(nucleus);GO:000…	NA
chr1	32060731	32060850	120	+	1.45184	0.0125791	0.0148422	-	-	ENSG00000121774	chr1	32013868	32060850	KHDRBS1	KH RNA binding domain containing, signal transduction associated 1 [Source:HGNC Symbol;Acc:HGNC:18116]	GO:0000082(G1/S transition of mitotic cell cycle);GO:0000086(G2/M transition of mitotic cell cycle);GO:0000122(negative regulation of transcription by RNA polymerase II);GO:0000381(regulation of alternative mRNA splicing, via spliceosome);GO:0003676(nucleic acid binding);GO:0003677(DNA binding);GO:0003723(RNA binding);GO:0003729(mRNA binding);GO:0005515(protein binding);GO:0005634(nucleus);GO:000…	NA
chr1	32156887	32157412	526	+	0.930059	8.44599e-10	2.25439e-09	exonic	ENST00000373625	ENSG00000025800	chr1	32108056	32176563	KPNA6	karyopherin subunit alpha 6 [Source:HGNC Symbol;Acc:HGNC:6399]	GO:0005515(protein binding);GO:0005634(nucleus);GO:0005654(nucleoplasm);GO:0005737(cytoplasm);GO:0006606(protein import into nucleus);GO:0006607(NLS-bearing protein import into nucleus);GO:0008139(nuclear localization sequence binding);GO:0015031(protein transport);GO:0016020(membrane);GO:0016032(viral process);GO:0019079(viral genome replication);GO:0030682(mitigation of host defenses by symbion…	NA
chr1	32167225	32169910	2686	+	1.05612	9.93314e-14	3.25087e-13	UTR3	ENST00000471599	ENSG00000025800	chr1	32108056	32176563	KPNA6	karyopherin subunit alpha 6 [Source:HGNC Symbol;Acc:HGNC:6399]	GO:0005515(protein binding);GO:0005634(nucleus);GO:0005654(nucleoplasm);GO:0005737(cytoplasm);GO:0006606(protein import into nucleus);GO:0006607(NLS-bearing protein import into nucleus);GO:0008139(nuclear localization sequence binding);GO:0015031(protein transport);GO:0016020(membrane);GO:0016032(viral process);GO:0019079(viral genome replication);GO:0030682(mitigation of host defenses by symbion…	NA
chr1	32170906	32171706	801	+	1.7252	2.71949e-113	3.03198e-112	UTR3	ENST00000373625	ENSG00000025800	chr1	32108056	32176563	KPNA6	karyopherin subunit alpha 6 [Source:HGNC Symbol;Acc:HGNC:6399]	GO:0005515(protein binding);GO:0005634(nucleus);GO:0005654(nucleoplasm);GO:0005737(cytoplasm);GO:0006606(protein import into nucleus);GO:0006607(NLS-bearing protein import into nucleus);GO:0008139(nuclear localization sequence binding);GO:0015031(protein transport);GO:0016020(membrane);GO:0016032(viral process);GO:0019079(viral genome replication);GO:0030682(mitigation of host defenses by symbion…	NA
chr1	32175881	32176568	688	+	1.53314	6.2741e-78	5.52669e-77	UTR3	ENST00000373625	ENSG00000025800	chr1	32108056	32176563	KPNA6	karyopherin subunit alpha 6 [Source:HGNC Symbol;Acc:HGNC:6399]	GO:0005515(protein binding);GO:0005634(nucleus);GO:0005654(nucleoplasm);GO:0005737(cytoplasm);GO:0006606(protein import into nucleus);GO:0006607(NLS-bearing protein import into nucleus);GO:0008139(nuclear localization sequence binding);GO:0015031(protein transport);GO:0016020(membrane);GO:0016032(viral process);GO:0019079(viral genome replication);GO:0030682(mitigation of host defenses by symbion…	NA
chr1	32181264	32188023	6760	+	1.2084	8.63469e-30	4.38231e-29	exonic	ENST00000373609	ENSG00000084652	chr1	32179675	32198285	TXLNA	taxilin alpha [Source:HGNC Symbol;Acc:HGNC:30685]	GO:0005515(protein binding);GO:0005576(extracellular region);GO:0005737(cytoplasm);GO:0005829(cytosol);GO:0006887(exocytosis);GO:0016020(membrane);GO:0019221(cytokine-mediated signaling pathway);GO:0019905(syntaxin binding);GO:0042113(B cell activation)	NA
chr1	32192314	32195846	3533	+	2.53234	1e-307	4e-306	UTR3	ENST00000373609	ENSG00000084652	chr1	32179675	32198285	TXLNA	taxilin alpha [Source:HGNC Symbol;Acc:HGNC:30685]	GO:0005515(protein binding);GO:0005576(extracellular region);GO:0005737(cytoplasm);GO:0005829(cytosol);GO:0006887(exocytosis);GO:0016020(membrane);GO:0019221(cytokine-mediated signaling pathway);GO:0019905(syntaxin binding);GO:0042113(B cell activation)	NA
chr1	32198096	32198285	190	+	1.17251	7.6704e-10	2.0515e-09	UTR3	ENST00000373609	ENSG00000084652	chr1	32179675	32198285	TXLNA	taxilin alpha [Source:HGNC Symbol;Acc:HGNC:30685]	GO:0005515(protein binding);GO:0005576(extracellular region);GO:0005737(cytoplasm);GO:0005829(cytosol);GO:0006887(exocytosis);GO:0016020(membrane);GO:0019221(cytokine-mediated signaling pathway);GO:0019905(syntaxin binding);GO:0042113(B cell activation)	NA
chr1	32204210	32204753	544	+	1.06473	0.000141812	0.000230285	exonic	ENST00000373602	ENSG00000160050	chr1	32200595	32205387	CCDC28B	coiled-coil domain containing 28B [Source:HGNC Symbol;Acc:HGNC:28163]	GO:0005515(protein binding);GO:0005737(cytoplasm);GO:0005813(centrosome);GO:0005815(microtubule organizing center);GO:0005856(cytoskeleton);GO:0030030(cell projection organization);GO:0060271(cilium assembly)	NA
chr1	32206185	32206435	251	+	1.18991	0.0135918	0.015933	exonic	ENST00000291358	ENSG00000160051	chr1	32205671	32208682	IQCC	IQ motif containing C [Source:HGNC Symbol;Acc:HGNC:25545]	GO:0005515(protein binding)	NA
chr1	32206485	32206585	101	+	1.20483	0.0039801	0.00513968	exonic	ENST00000291358	ENSG00000160051	chr1	32205671	32208682	IQCC	IQ motif containing C [Source:HGNC Symbol;Acc:HGNC:25545]	GO:0005515(protein binding)	NA
chr1	32206610	32208682	2073	+	4.40458	6.05417e-269	1.32686e-267	UTR3	ENST00000291358	ENSG00000160051	chr1	32205671	32208682	IQCC	IQ motif containing C [Source:HGNC Symbol;Acc:HGNC:25545]	GO:0005515(protein binding)	NA
chr1	32215519	32215927	409	+	2.14586	0.00104776	0.00148646	UTR3	ENST00000409358	ENSG00000222046	chr1	32209094	32216196	DCDC2B	doublecortin domain containing 2B [Source:HGNC Symbol;Acc:HGNC:32576]	GO:0005515(protein binding);GO:0005815(microtubule organizing center);GO:0005874(microtubule);GO:0030864(cortical actin cytoskeleton);GO:0035556(intracellular signal transduction)	NA
chr1	32221927	32222402	476	+	1.4536	0.021946	0.0247864	UTR5	ENST00000355082	ENSG00000084623	chr1	32221928	32231604	EIF3I	eukaryotic translation initiation factor 3 subunit I [Source:HGNC Symbol;Acc:HGNC:3272]	GO:0001732(formation of cytoplasmic translation initiation complex);GO:0002183(cytoplasmic translational initiation);GO:0003723(RNA binding);GO:0003743(translation initiation factor activity);GO:0005515(protein binding);GO:0005737(cytoplasm);GO:0005829(cytosol);GO:0005852(eukaryotic translation initiation factor 3 complex);GO:0006412(translation);GO:0006413(translational initiation);GO:0016282(eu…	03013(RNA transport)
[truncated: 89,151 more rows]

## Sheet: Supp_Table 6
Supplementary Table 6. The mRNA identified by IGF2BP2 RIP-seq. Related to Figure 4D.
[truncated: 4,133 more rows]

## Sheet: Supp_Table 7
Supplementary Table 7. The mRNA identified by CPSF6 CLIP-seq. Related to Figure 4E.
[truncated: 2,490 more rows]

[truncated: 4 more sheets: Supp_Table 8, Supp_Table 9, Supp_Table 10, Supp_Table 11]
